# Supplementary material for: ﻿Habralictus and Lasioglossum of Saint Lucia and Saint Vincent and the Grenadines, Lesser Antilles (Hymenoptera, Apoidea, Halictidae)
Source: Zookeys. 2022 Mar 18;1089:125–67. doi: 10.3897/zookeys.1089.72645 (PMC8956565; doi:10.3897/zookeys.1089.72645)
Supplement: XML Treatment for Habralictus [file zookeys.1089.72645-treatment1.xml]

<!DOCTYPE tp:taxon-treatment
  PUBLIC "-//TaxonX//DTD Taxonomic Treatment Publishing DTD v0 20100105//EN" "tax-treatment-NSO.dtd">
<tp:taxon-treatment xmlns:tp="http://www.plazi.org/taxpub"><tp:treatment-meta><kwd-group><label>Taxon classification</label><kwd>
              <named-content content-type="kingdom">Animalia</named-content>
            </kwd><kwd>
              <named-content content-type="order">Hymenoptera</named-content>
            </kwd><kwd>
              <named-content content-type="family">Halictidae</named-content>
            </kwd></kwd-group><mixed-citation publication-type="journal"><person-group><name><surname>Gibbs</surname><given-names>Jason</given-names></name><name><surname>Bass</surname><given-names>Amber</given-names></name><name><surname>Morgan</surname><given-names>Katherine</given-names></name></person-group><article-title>﻿<italic><tp:taxon-name><tp:taxon-name-part taxon-name-part-type="genus" reg="Habralictus">Habralictus</tp:taxon-name-part></tp:taxon-name></italic> and <italic><tp:taxon-name><tp:taxon-name-part taxon-name-part-type="genus" reg="Lasioglossum">Lasioglossum</tp:taxon-name-part></tp:taxon-name></italic> of Saint Lucia and Saint Vincent and the Grenadines, Lesser Antilles (<tp:taxon-name><tp:taxon-name-part taxon-name-part-type="order">Hymenoptera</tp:taxon-name-part></tp:taxon-name>, <tp:taxon-name><tp:taxon-name-part taxon-name-part-type="superfamily">Apoidea</tp:taxon-name-part></tp:taxon-name>, <tp:taxon-name><tp:taxon-name-part taxon-name-part-type="family">Halictidae</tp:taxon-name-part></tp:taxon-name>)</article-title><source>Zookeys</source><day>18</day><month>03</month><year>2022</year><volume>1089</volume><fpage>125</fpage><lpage>167</lpage><pub-id pub-id-type="doi">10.3897/zookeys.1089.72645</pub-id></mixed-citation></tp:treatment-meta><tp:nomenclature><label>﻿Genus</label><tp:taxon-name>
            <tp:taxon-name-part taxon-name-part-type="genus" reg="Habralictus">Habralictus</tp:taxon-name-part>
          </tp:taxon-name><tp:taxon-authority>Moure, 1941</tp:taxon-authority><tp:nomenclature-citation-list><tp:nomenclature-citation><tp:taxon-name>
                <tp:taxon-name-part taxon-name-part-type="genus" reg="Habralictus">Habralictus</tp:taxon-name-part>
              </tp:taxon-name><comment>Moure 1941: 59. Type species: <tp:taxon-name><tp:taxon-name-part taxon-name-part-type="genus" reg="Habralictus">Habralictus</tp:taxon-name-part><tp:taxon-name-part taxon-name-part-type="species" reg="flavopictus">flavopictus</tp:taxon-name-part></tp:taxon-name> Moure 1941, by original designation</comment></tp:nomenclature-citation><tp:nomenclature-citation><tp:taxon-name>
                <tp:taxon-name-part taxon-name-part-type="genus" reg="Zikaniella">Zikaniella</tp:taxon-name-part>
              </tp:taxon-name><comment>Moure 1941: 57. Type species: <tp:taxon-name><tp:taxon-name-part taxon-name-part-type="genus" reg="Zikaniella">Zikaniella</tp:taxon-name-part><tp:taxon-name-part taxon-name-part-type="species" reg="crassiceps">crassiceps</tp:taxon-name-part></tp:taxon-name> Moure 1941, by original designation</comment></tp:nomenclature-citation></tp:nomenclature-citation-list></tp:nomenclature></tp:taxon-treatment>
