# Supplementary material for: ﻿Habralictus and Lasioglossum of Saint Lucia and Saint Vincent and the Grenadines, Lesser Antilles (Hymenoptera, Apoidea, Halictidae)
Source: Zookeys. 2022 Mar 18;1089:125–67. doi: 10.3897/zookeys.1089.72645 (PMC8956565; doi:10.3897/zookeys.1089.72645)
Supplement: XML Treatment for Habralictus reinae [file zookeys.1089.72645-treatment2.xml]

<!DOCTYPE tp:taxon-treatment
  PUBLIC "-//TaxonX//DTD Taxonomic Treatment Publishing DTD v0 20100105//EN" "tax-treatment-NSO.dtd">
<tp:taxon-treatment xmlns:tp="http://www.plazi.org/taxpub"><tp:treatment-meta><kwd-group><label>Taxon classification</label><kwd>
              <named-content content-type="kingdom">Animalia</named-content>
            </kwd><kwd>
              <named-content content-type="order">Hymenoptera</named-content>
            </kwd><kwd>
              <named-content content-type="family">Halictidae</named-content>
            </kwd></kwd-group><mixed-citation publication-type="journal"><person-group><name><surname>Gibbs</surname><given-names>Jason</given-names></name><name><surname>Bass</surname><given-names>Amber</given-names></name><name><surname>Morgan</surname><given-names>Katherine</given-names></name></person-group><article-title>﻿<italic><tp:taxon-name><tp:taxon-name-part taxon-name-part-type="genus" reg="Habralictus">Habralictus</tp:taxon-name-part></tp:taxon-name></italic> and <italic><tp:taxon-name><tp:taxon-name-part taxon-name-part-type="genus" reg="Lasioglossum">Lasioglossum</tp:taxon-name-part></tp:taxon-name></italic> of Saint Lucia and Saint Vincent and the Grenadines, Lesser Antilles (<tp:taxon-name><tp:taxon-name-part taxon-name-part-type="order">Hymenoptera</tp:taxon-name-part></tp:taxon-name>, <tp:taxon-name><tp:taxon-name-part taxon-name-part-type="superfamily">Apoidea</tp:taxon-name-part></tp:taxon-name>, <tp:taxon-name><tp:taxon-name-part taxon-name-part-type="family">Halictidae</tp:taxon-name-part></tp:taxon-name>)</article-title><source>Zookeys</source><day>18</day><month>03</month><year>2022</year><volume>1089</volume><fpage>125</fpage><lpage>167</lpage><pub-id pub-id-type="doi">10.3897/zookeys.1089.72645</pub-id></mixed-citation></tp:treatment-meta><tp:nomenclature><label>﻿</label><tp:taxon-name>
            <tp:taxon-name-part taxon-name-part-type="genus" reg="Habralictus">Habralictus</tp:taxon-name-part>
            <tp:taxon-name-part taxon-name-part-type="species" reg="reinae">reinae</tp:taxon-name-part>
            <object-id xmlns:xlink="http://www.w3.org/1999/xlink" content-type="zoobank" xlink:type="simple">http://zoobank.org/F1285ABB-2BB0-49FC-A551-7CDD6ECA0D33</object-id>
          </tp:taxon-name><tp:taxon-status xmlns:xlink="http://www.w3.org/1999/xlink" xlink:type="simple">sp. nov.</tp:taxon-status><xref ref-type="fig" rid="F1">Figs 1</xref><xref ref-type="fig" rid="F2">, 2</xref><xref ref-type="fig" rid="F3">, 3A</xref></tp:nomenclature><tp:treatment-sec sec-type="Holotype" id="SECID0E6GAE"><title>Holotype.</title><p><bold>Saint Lucia</bold> • <bold>Micoud District</bold> • Quilesse Forest Reserve, Laporte, <named-content xmlns:xlink="http://www.w3.org/1999/xlink" content-type="dwc:verbatimCoordinates" xlink:type="simple"><named-content content-type="geo-json" specific-use="{&#34;type&#34;:&#34;Point&#34;,&#34;coordinates&#34;:[-60.974100,13.840400]}" id="NCID0EMHAE" xlink:type="simple">13.8404, -60.9741</named-content></named-content>, 272 m, 5–7.V.2009, leg. I.A. Foley and R.C. Winton, UV light trap (♂ <named-content xmlns:xlink="http://www.w3.org/1999/xlink" content-type="dwc:institutional_code" xlink:type="simple">MTEC</named-content>, to be deposited in the <named-content xmlns:xlink="http://www.w3.org/1999/xlink" content-type="dwc:institutional_code" xlink:type="simple">USNM</named-content>).</p></tp:treatment-sec><tp:treatment-sec sec-type="Paratypes" id="SECID0EZHAE"><title>Paratypes.</title><p><bold>Saint Lucia</bold> • <bold>Castries District</bold> • Barre de l’Isle, <named-content xmlns:xlink="http://www.w3.org/1999/xlink" content-type="dwc:verbatimCoordinates" xlink:type="simple"><named-content content-type="geo-json" specific-use="{&#34;type&#34;:&#34;Point&#34;,&#34;coordinates&#34;:[-60.959360,13.936820]}" id="NCID0EGIAE" xlink:type="simple">13.93682, -60.95936</named-content></named-content>, 340 m, 25­–28.VI.2009, leg. E.A. Ivie, UV light trap (1 ♀ <named-content xmlns:xlink="http://www.w3.org/1999/xlink" content-type="dwc:institutional_code" xlink:type="simple">MTEC</named-content>) • Barre de l’Isle, <named-content xmlns:xlink="http://www.w3.org/1999/xlink" content-type="dwc:verbatimCoordinates" xlink:type="simple"><named-content content-type="geo-json" specific-use="{&#34;type&#34;:&#34;Point&#34;,&#34;coordinates&#34;:[-60.959360,13.936820]}" id="NCID0ESIAE" xlink:type="simple">13.93682, -60.95936</named-content></named-content>, 340 m, 8–14.VII.2009, leg. C.A. Maier and M. Gimmel, UV light trap (1 ♂ <named-content xmlns:xlink="http://www.w3.org/1999/xlink" content-type="dwc:institutional_code" xlink:type="simple">MTEC</named-content>) • Barre de l’Isle, <named-content xmlns:xlink="http://www.w3.org/1999/xlink" content-type="dwc:verbatimCoordinates" xlink:type="simple"><named-content content-type="geo-json" specific-use="{&#34;type&#34;:&#34;Point&#34;,&#34;coordinates&#34;:[-60.958600,13.934200]}" id="NCID0E5IAE" xlink:type="simple">13.9342, -60.9586,</named-content></named-content> 340 m, 22­–29.V.2009, leg. R.C. Winton, Malaise trap (1 ♀ <abbrev xmlns:xlink="http://www.w3.org/1999/xlink" xlink:title="J.B. Wallis / R.E. Roughley Museum of Entomology" id="ABBRID0EDJAE" xlink:type="simple">WRME</abbrev>) • Barre de l’Isle, <named-content xmlns:xlink="http://www.w3.org/1999/xlink" content-type="dwc:verbatimCoordinates" xlink:type="simple"><named-content content-type="geo-json" specific-use="{&#34;type&#34;:&#34;Point&#34;,&#34;coordinates&#34;:[-60.958600,13.934200]}" id="NCID0EKJAE" xlink:type="simple">13.9342, -60.9586</named-content></named-content>, 340 m, 27.VI­–3.VII.2009, leg. C.A. Maier and M. Gimmel, UV light trap (1 ♂ <named-content xmlns:xlink="http://www.w3.org/1999/xlink" content-type="dwc:institutional_code" xlink:type="simple">MTEC</named-content>) • <bold>Micoud District</bold> • Quilesse Forest Reserve, Laporte, <named-content xmlns:xlink="http://www.w3.org/1999/xlink" content-type="dwc:verbatimCoordinates" xlink:type="simple"><named-content content-type="geo-json" specific-use="{&#34;type&#34;:&#34;Point&#34;,&#34;coordinates&#34;:[-60.974100,13.840400]}" id="NCID0EYJAE" xlink:type="simple">13.8404, -60.9741</named-content></named-content>, 272 m, 5–7.V.2009, leg. I.A. Foley and R.C. Winton, UV light trap (3 ♂ <named-content xmlns:xlink="http://www.w3.org/1999/xlink" content-type="dwc:institutional_code" xlink:type="simple">MTEC</named-content>, 2 ♂ <abbrev xmlns:xlink="http://www.w3.org/1999/xlink" xlink:title="J.B. Wallis / R.E. Roughley Museum of Entomology" id="ABBRID0EBKAE" xlink:type="simple">WRME</abbrev>).</p><fig id="F1" position="float" orientation="portrait"><object-id xmlns:xlink="http://www.w3.org/1999/xlink" content-type="doi" xlink:type="simple">10.3897/zookeys.1089.72645.figure1</object-id><label>Figure 1.</label><caption><p><italic><tp:taxon-name><tp:taxon-name-part taxon-name-part-type="genus" reg="Habralictus">Habralictus</tp:taxon-name-part><tp:taxon-name-part taxon-name-part-type="species" reg="reinae">reinae</tp:taxon-name-part></tp:taxon-name></italic> sp. nov., paratype female <bold>A</bold> dorsal habitus <bold>B</bold> head, frontal view <bold>C</bold> lateral habitus.</p></caption><graphic xmlns:xlink="http://www.w3.org/1999/xlink" xlink:href="zookeys-1089-125-g001.jpg" position="float" orientation="portrait" xlink:type="simple" id="oo_660567.jpg"><uri content-type="original_file" xlink:type="simple">https://binary.pensoft.net/fig/660567</uri></graphic></fig></tp:treatment-sec><tp:treatment-sec sec-type="diagnosis" id="SECID0EDLAE"><title>Diagnosis.</title><p>Males of <italic><tp:taxon-name><tp:taxon-name-part taxon-name-part-type="genus" reg="Habralictus">H.</tp:taxon-name-part><tp:taxon-name-part taxon-name-part-type="species" reg="reinae">reinae</tp:taxon-name-part></tp:taxon-name></italic> can be distinguished from other <italic><tp:taxon-name><tp:taxon-name-part taxon-name-part-type="genus" reg="Habralictus">Habralictus</tp:taxon-name-part></tp:taxon-name></italic> in the Lesser Antilles by the combination of head narrow (length/width ratio = 1.0–1.07) (length/width ratio = 0.84–0.85 in <italic><tp:taxon-name><tp:taxon-name-part taxon-name-part-type="genus" reg="Habralictus">H.</tp:taxon-name-part><tp:taxon-name-part taxon-name-part-type="species" reg="antillarus">antillarus</tp:taxon-name-part></tp:taxon-name></italic>), clypeus with distal maculation 1/3–1/2 longitudinal length (&lt; 1/5 length in <italic><tp:taxon-name><tp:taxon-name-part taxon-name-part-type="genus" reg="Habralictus">H.</tp:taxon-name-part><tp:taxon-name-part taxon-name-part-type="species" reg="antillarus">antillarus</tp:taxon-name-part></tp:taxon-name></italic>), supraclypeal and lower paraocular areas polished due to lack of microsculpture (distinctly imbricate in <italic><tp:taxon-name><tp:taxon-name-part taxon-name-part-type="genus" reg="Habralictus">H.</tp:taxon-name-part><tp:taxon-name-part taxon-name-part-type="species" reg="gonzalezi">gonzalezi</tp:taxon-name-part></tp:taxon-name></italic>), mesoscutal punctation indistinct (fine but distinct in <italic><tp:taxon-name><tp:taxon-name-part taxon-name-part-type="genus" reg="Habralictus">H.</tp:taxon-name-part><tp:taxon-name-part taxon-name-part-type="species" reg="claviventris">claviventris</tp:taxon-name-part></tp:taxon-name></italic> and <italic><tp:taxon-name><tp:taxon-name-part taxon-name-part-type="genus" reg="Habralictus">H.</tp:taxon-name-part><tp:taxon-name-part taxon-name-part-type="species" reg="insularis">insularis</tp:taxon-name-part></tp:taxon-name></italic>); mesepisternum polished with only weak microsculpture, sparse punctures distinct (dull, indistinctly punctate in <italic><tp:taxon-name><tp:taxon-name-part taxon-name-part-type="genus" reg="Habralictus">H.</tp:taxon-name-part><tp:taxon-name-part taxon-name-part-type="species" reg="gonzalezi">gonzalezi</tp:taxon-name-part></tp:taxon-name></italic>).</p><fig id="F2" position="float" orientation="portrait"><object-id xmlns:xlink="http://www.w3.org/1999/xlink" content-type="doi" xlink:type="simple">10.3897/zookeys.1089.72645.figure2</object-id><label>Figure 2.</label><caption><p><italic><tp:taxon-name><tp:taxon-name-part taxon-name-part-type="genus" reg="Habralictus">Habralictus</tp:taxon-name-part><tp:taxon-name-part taxon-name-part-type="species" reg="reinae">reinae</tp:taxon-name-part></tp:taxon-name></italic> sp. nov., paratype male <bold>A</bold> dorsal habitus <bold>B</bold> head, frontal view <bold>C</bold> lateral habitus.</p></caption><graphic xmlns:xlink="http://www.w3.org/1999/xlink" xlink:href="zookeys-1089-125-g002.jpg" position="float" orientation="portrait" xlink:type="simple" id="oo_660568.jpg"><uri content-type="original_file" xlink:type="simple">https://binary.pensoft.net/fig/660568</uri></graphic></fig><p>Females of <italic><tp:taxon-name><tp:taxon-name-part taxon-name-part-type="genus" reg="Habralictus">H.</tp:taxon-name-part><tp:taxon-name-part taxon-name-part-type="species" reg="reinae">reinae</tp:taxon-name-part></tp:taxon-name></italic> can be recognised by the combination of head wide (length/width ratio = 9.0) (length/width ratio = 0.92–0.97 in <italic><tp:taxon-name><tp:taxon-name-part taxon-name-part-type="genus" reg="Habralictus">H.</tp:taxon-name-part><tp:taxon-name-part taxon-name-part-type="species" reg="gonzalezi">gonzalezi</tp:taxon-name-part></tp:taxon-name></italic>), clypeal punctures not distinct (distinctly punctate in <italic><tp:taxon-name><tp:taxon-name-part taxon-name-part-type="genus" reg="Habralictus">H.</tp:taxon-name-part><tp:taxon-name-part taxon-name-part-type="species" reg="insularis">insularis</tp:taxon-name-part></tp:taxon-name></italic>), clypeal maculation ½ length of clypeus (1/3 in <italic><tp:taxon-name><tp:taxon-name-part taxon-name-part-type="genus" reg="Habralictus">H.</tp:taxon-name-part><tp:taxon-name-part taxon-name-part-type="species" reg="antillarus">antillarus</tp:taxon-name-part></tp:taxon-name></italic>) and T3 sparsely punctate (Fig. <xref ref-type="fig" rid="F3">3A</xref>) as in T4 (more densely punctate in <italic><tp:taxon-name><tp:taxon-name-part taxon-name-part-type="genus" reg="Habralictus">H.</tp:taxon-name-part><tp:taxon-name-part taxon-name-part-type="species" reg="gonzalezi">gonzalezi</tp:taxon-name-part></tp:taxon-name></italic>; Fig. <xref ref-type="fig" rid="F3">3B</xref>). The female of <italic><tp:taxon-name><tp:taxon-name-part taxon-name-part-type="genus" reg="Habralictus">H.</tp:taxon-name-part><tp:taxon-name-part taxon-name-part-type="species" reg="claviventris">claviventris</tp:taxon-name-part></tp:taxon-name></italic> is unknown.</p><fig id="F3" position="float" orientation="portrait"><object-id xmlns:xlink="http://www.w3.org/1999/xlink" content-type="doi" xlink:type="simple">10.3897/zookeys.1089.72645.figure3</object-id><label>Figure 3.</label><caption><p>Metasomal tergum 3 of <bold>A</bold><italic><tp:taxon-name><tp:taxon-name-part taxon-name-part-type="genus" reg="Habralictus">Habralictus</tp:taxon-name-part><tp:taxon-name-part taxon-name-part-type="species" reg="reinae">reinae</tp:taxon-name-part></tp:taxon-name></italic> sp. nov. <bold>B</bold><italic><tp:taxon-name><tp:taxon-name-part taxon-name-part-type="genus" reg="Habralictus">Habralictus</tp:taxon-name-part><tp:taxon-name-part taxon-name-part-type="species" reg="gonzalezi">gonzalezi</tp:taxon-name-part></tp:taxon-name></italic> Gibbs, 2012 to illustrate differences in setose puncture density.</p></caption><graphic xmlns:xlink="http://www.w3.org/1999/xlink" xlink:href="zookeys-1089-125-g003.jpg" position="float" orientation="portrait" xlink:type="simple" id="oo_660569.jpg"><uri content-type="original_file" xlink:type="simple">https://binary.pensoft.net/fig/660569</uri></graphic></fig></tp:treatment-sec><tp:treatment-sec sec-type="description" id="SECID0EOSAE"><title>Description.</title><p><bold>Female</bold> (<italic>n</italic> = 2). Length 4.3–4.5 mm; head length 1.1 mm; head width 1.2 mm; intertegular distance 0.86–0.89 mm; wing length 1.6–1.8 mm.</p><p><bold><italic>Colouration</italic>.</bold> Head and mesosoma bright metallic blue-green with golden and bronze reflections. Clypeal apex pale brownish yellow, base bronze. Labrum reddish brown. Mandible yellow with black base and red apex. Scape yellow ventrally, brown dorsally. Flagellum dark brown, F2-F11 orange-brown ventrally. Pronotal lobe brown. Tegula yellowish brown. Wing membrane faintly dusky, veins brown to dark brown. Legs with varying brown and yellow, brown primarily on coxa, femur and meso- and metatibiae, yellow on trochanters, profemur apex, protibia and protarsi, dorsal or anterior surface of mesotibia, and posterior surface of metatibia and variably on posterior surface of metafemur, Metasoma brown and yellow-orange, yellow-orange on base of terga and on sterna, apical terga brown.</p><p><bold><italic>Pubescence</italic>.</bold> Body with sparse pilosity, dull white to faintly yellowish, dark setae on meso- and metatibia, and scattered on T4–T6. Tomentum on pronotal dorsolateral angles and lobe. Mesoscutal pilosity sparse erect. Wing setae dark. T1 without appressed fan. Terga with sparse setae, absent on apical impressed areas.</p><p><bold><italic>Surface sculpture</italic>.</bold> Clypeal punctures indistinct, sparse (<abbrev xmlns:xlink="http://www.w3.org/1999/xlink" xlink:title="length of interspaces" id="ABBRID0ENTAE" xlink:type="simple">IS</abbrev> = 2–4 <abbrev xmlns:xlink="http://www.w3.org/1999/xlink" xlink:title="puncture diameter" id="ABBRID0ERTAE" xlink:type="simple">PD</abbrev>), denser along apical margin (<abbrev xmlns:xlink="http://www.w3.org/1999/xlink" xlink:title="length of interspaces" id="ABBRID0EVTAE" xlink:type="simple">IS</abbrev> = 1–2 <abbrev xmlns:xlink="http://www.w3.org/1999/xlink" xlink:title="puncture diameter" id="ABBRID0EZTAE" xlink:type="simple">PD</abbrev>), interspaces granular. Face granular with indistinct punctation. Gena imbricate. Tegula punctures obscure. Mesoscutum and mesoscutellum granular with indistinct punctation. Metapostnotum granular, microreticulate basally becoming imbricate toward margin. Mesopleuron granular (imbricate). Propodeal lateral face imbricate, sparsely punctate; posterior face imbricate, sparsely punctate. Metasomal terga finely coriarious. sparse setose punctures (<abbrev xmlns:xlink="http://www.w3.org/1999/xlink" xlink:title="length of interspaces" id="ABBRID0E4TAE" xlink:type="simple">IS</abbrev> = 3–6 <abbrev xmlns:xlink="http://www.w3.org/1999/xlink" xlink:title="puncture diameter" id="ABBRID0EBUAE" xlink:type="simple">PD</abbrev>) along premarginal line of T2-T4 and disc of T3-T5, apical impressed areas impunctate.</p><p><bold><italic>Structure</italic>.</bold> Face length/width ratio 0.78 (± 0.01 SD). <abbrev xmlns:xlink="http://www.w3.org/1999/xlink" xlink:title="upper interocular distance" id="ABBRID0EMUAE" xlink:type="simple">UOD</abbrev>/<abbrev xmlns:xlink="http://www.w3.org/1999/xlink" xlink:title="lower interocular distance" id="ABBRID0EQUAE" xlink:type="simple">LOD</abbrev> ratio 1.06 (± 0.11 SD). Clypeus projecting ~75% below suborbital tangent; apicolateral denticles rounded knobs. Supraclypeal area length/width ratio 0.97 (± 0.11 SD). Hypostomal carinae parallel. Pronotal angle obtuse. Mesoscutum length/width ratio 0.91 (± 0.06 SD); mesoscutum/mesoscutellum length ratio 2.93(± 0.33 SD); mesoscutellum/metanotum length ratio 1.73 (± 0.13 SD); metanotum/metapostnotum length ratio 0.5 (± 0.03 SD). Lateral propodeal carinae reaching dorsolateral slope; oblique carina absent. Tegula shape ovoid. Forewing with 3 submarginal cells. Distal hamuli arranged 2-1-2. Inner metatibial spur pectinate, with 3 branches not including apex of rachis, proximal branch much longer than width of rachis. Metasoma ovoid, dorsoventrally flattened, apical impressed area medially ~ 1/2 longitudinal length of basal area.</p><p><bold>Male</bold> (<italic>n</italic> = 3). Length 4.0–4.3 mm; head length 0.98–1.06 mm; head width 0.94–1.05 mm; intertegular distance 0.65–0.71 mm. Similar to female with usual sex associated modifications.</p><p><bold><italic>Colouration</italic>.</bold> Head and mesosoma iridescent blue-green. Clypeus pale yellow on apical third. Labrum pale yellow. Mandible pale yellow, orange apically. Flagellum brown, F3-F11 yellowish brown ventrally. Pronotal lobe brown. Tegula translucent amber. Wing membrane faintly dusky, veins dark brown. Pro- and mesoleg yellow, except coxa dark with weak metallic reflections, femora ventrally and mesotibia infused with brown. Meta leg brown, except coxa metallic, and trochanter, apices and bases of femur and tibia, and tarsi yellowish brown. Metasoma brown, apical impressed areas reddish brown.</p><p><bold><italic>Pubescence</italic>.</bold> Body pilosity sparse, dull white to faintly yellowish. Gena with long setae (2–2.5 OD). Pronotal lobe with tomentum on posterior margin. Mesoscutal setae sparse, short (0.5 OD). Metasomal terga largely bare; sternal setae sparse (1–1.5 OD), moderately plumose, sparse, erect. Wing setae dark, short, sparse.</p><p><bold><italic>Surface sculpture</italic>.</bold> Clypeal punctures sparse (<abbrev xmlns:xlink="http://www.w3.org/1999/xlink" xlink:title="length of interspaces" id="ABBRID0EPVAE" xlink:type="simple">IS</abbrev> = 1–2 <abbrev xmlns:xlink="http://www.w3.org/1999/xlink" xlink:title="puncture diameter" id="ABBRID0ETVAE" xlink:type="simple">PD</abbrev>), interspaces shiny, weakly imbricate. Supraclypeal punctures sparse (<abbrev xmlns:xlink="http://www.w3.org/1999/xlink" xlink:title="length of interspaces" id="ABBRID0EXVAE" xlink:type="simple">IS</abbrev> = 1–3 <abbrev xmlns:xlink="http://www.w3.org/1999/xlink" xlink:title="puncture diameter" id="ABBRID0E2VAE" xlink:type="simple">PD</abbrev>), interspaces shiny, weakly imbricate. Lower paraocular punctures sparse (<abbrev xmlns:xlink="http://www.w3.org/1999/xlink" xlink:title="length of interspaces" id="ABBRID0E6VAE" xlink:type="simple">IS</abbrev> = 1–3 <abbrev xmlns:xlink="http://www.w3.org/1999/xlink" xlink:title="puncture diameter" id="ABBRID0EDWAE" xlink:type="simple">PD</abbrev>), interspaces shiny, weakly imbricate. Frons and upper paraocular area granular. Gena punctulate-polished; postgena shiny, weakly imbricate. Tegula mostly impunctate. Mesoscutal punctation indistinct, interspaces granular. Mesoscutellar punctation moderately sparse (<abbrev xmlns:xlink="http://www.w3.org/1999/xlink" xlink:title="length of interspaces" id="ABBRID0EHWAE" xlink:type="simple">IS</abbrev> = 1–1.5 <abbrev xmlns:xlink="http://www.w3.org/1999/xlink" xlink:title="puncture diameter" id="ABBRID0ELWAE" xlink:type="simple">PD</abbrev>), interspaces strongly imbricate. Metanotum punctate, interspaces imbricate. Metapostnotum finely reticulate-granular. Pre-episternum imbricate. Hypoepimeral area punctate (<abbrev xmlns:xlink="http://www.w3.org/1999/xlink" xlink:title="length of interspaces" id="ABBRID0EPWAE" xlink:type="simple">IS</abbrev> = 1–1.5 <abbrev xmlns:xlink="http://www.w3.org/1999/xlink" xlink:title="puncture diameter" id="ABBRID0ETWAE" xlink:type="simple">PD</abbrev>), interspaces shiny imbricate. mesepisternum finely punctate (<abbrev xmlns:xlink="http://www.w3.org/1999/xlink" xlink:title="length of interspaces" id="ABBRID0EXWAE" xlink:type="simple">IS</abbrev> = 1–4 <abbrev xmlns:xlink="http://www.w3.org/1999/xlink" xlink:title="puncture diameter" id="ABBRID0E2WAE" xlink:type="simple">PD</abbrev>), interspaces shiny imbricate. Metepisternum imbricate. Propodeum imbricate. Metasoma sparsely punctate (<abbrev xmlns:xlink="http://www.w3.org/1999/xlink" xlink:title="length of interspaces" id="ABBRID0E6WAE" xlink:type="simple">IS</abbrev> = 5–10 <abbrev xmlns:xlink="http://www.w3.org/1999/xlink" xlink:title="puncture diameter" id="ABBRID0EDXAE" xlink:type="simple">PD</abbrev>), apical impressed areas impunctate, interspaces coriarious.</p><p><bold><italic>Structure</italic>.</bold> Face length/width ratio 0.86 (± 0.05 SD). F1: pedicel length ratio 1.1. F2:F1 length ratio 2.5. Gena narrower than eye. Hypostomal carinae parallel. Pronotal angle obtuse. Mesoscutum length/width ratio 0.97 (± 0.03 SD); mesoscutum/mesoscutellum length ratio 2.96 (± 0.05 SD); mesoscutellum/metanotum length ratio 1.92 (± 0.14 SD); metanotum/metapostnotum length ratio 0.5 (± 0.03 SD). Lateral propodeal carina nearly reaching dorsal margin; oblique carina absent. Tegula ovoid. Forewing with 3 submarginal cells. Metatibial spurs ciliate. Metasoma slender, clavate, widest at T4.</p></tp:treatment-sec><tp:treatment-sec sec-type="etymology" id="SECID0EOXAE"><title>Etymology.</title><p>This brilliant, shining bee is appropriately named for Reina Rybuck, a curious and inquisitive girl who loved insects. Her light shone bright but too briefly. She is remembered with love and affection by those who knew her.</p></tp:treatment-sec><tp:treatment-sec sec-type="notes" id="SECID0ETXAE"><title>Notes.</title><p>Of the five <italic><tp:taxon-name><tp:taxon-name-part taxon-name-part-type="genus" reg="Habralictus">Habralictus</tp:taxon-name-part></tp:taxon-name></italic> species known from the Lesser Antilles, all seem to be limited to higher elevations (272–762 m) on the islands (<xref ref-type="bibr" rid="B4">Ashmead 1900</xref>; <xref ref-type="bibr" rid="B83">Smith-Pardo 2009</xref>; <xref ref-type="bibr" rid="B44">Gibbs 2012</xref>, <xref ref-type="bibr" rid="B45">2016</xref>). <italic><tp:taxon-name><tp:taxon-name-part taxon-name-part-type="genus" reg="Habralictus">Habralictus</tp:taxon-name-part><tp:taxon-name-part taxon-name-part-type="species" reg="reinae">reinae</tp:taxon-name-part></tp:taxon-name></italic> was taken from protected canopy forests that are particularly wet. It is notable for future collection efforts that this species was predominantly collected from UV light traps, despite more frequent use of Malaise traps by collectors and daytime net collecting (M. Ivie, in litt.).</p></tp:treatment-sec><ref-list><ref id="B4"><mixed-citation xmlns:xlink="http://www.w3.org/1999/xlink" xlink:type="simple"><person-group><name name-style="western"><surname>Ashmead</surname><given-names>WH</given-names></name></person-group> (<year>1900</year>) <article-title>Report upon the Aculeate <tp:taxon-name><tp:taxon-name-part taxon-name-part-type="order">Hymenoptera</tp:taxon-name-part></tp:taxon-name> of the islands of St. Vincent and Grenada, with additions to the parasitic <tp:taxon-name><tp:taxon-name-part taxon-name-part-type="order">Hymenoptera</tp:taxon-name-part></tp:taxon-name> and a list of the described <tp:taxon-name><tp:taxon-name-part taxon-name-part-type="order">Hymenoptera</tp:taxon-name-part></tp:taxon-name> of the West Indies.</article-title><source>Transactions of the Entomological Society of London</source><volume>2</volume>: <fpage>207</fpage>–<lpage>367</lpage>. <ext-link xlink:type="simple" ext-link-type="doi" xlink:href="10.1111/j.1365-2311.1900.tb02379.x">https://doi.org/10.1111/j.1365-2311.1900.tb02379.x</ext-link></mixed-citation></ref><ref id="B83"><mixed-citation xmlns:xlink="http://www.w3.org/1999/xlink" xlink:type="simple"><person-group><name name-style="western"><surname>Smith-Pardo</surname><given-names>AH</given-names></name></person-group> (<year>2009</year>) <article-title>A new species of <italic><tp:taxon-name><tp:taxon-name-part taxon-name-part-type="genus">Habralictus</tp:taxon-name-part></tp:taxon-name></italic> (<tp:taxon-name><tp:taxon-name-part taxon-name-part-type="order">Hymenoptera</tp:taxon-name-part></tp:taxon-name>, <tp:taxon-name><tp:taxon-name-part taxon-name-part-type="family">Halictidae</tp:taxon-name-part></tp:taxon-name>) from the Island of Grenada (Lesser Antilles) with comments on the insular species of the genus.</article-title><source>ZooKeys</source><volume>27</volume>: <fpage>51</fpage>–<lpage>58</lpage>. <ext-link xlink:type="simple" ext-link-type="doi" xlink:href="10.3897/zookeys.27.265">https://doi.org/10.3897/zookeys.27.265</ext-link></mixed-citation></ref><ref id="B44"><mixed-citation xmlns:xlink="http://www.w3.org/1999/xlink" xlink:type="simple"><person-group><name name-style="western"><surname>Gibbs</surname><given-names>J</given-names></name></person-group> (<year>2012</year>) <article-title>A new species of <italic><tp:taxon-name><tp:taxon-name-part taxon-name-part-type="genus">Habralictus</tp:taxon-name-part></tp:taxon-name></italic> Moure from Dominica, Lesser Antilles (<tp:taxon-name><tp:taxon-name-part taxon-name-part-type="order">Hymenoptera</tp:taxon-name-part></tp:taxon-name>, <tp:taxon-name><tp:taxon-name-part taxon-name-part-type="family">Halictidae</tp:taxon-name-part></tp:taxon-name>).</article-title><source>ZooKeys</source><volume>168</volume>: <fpage>1</fpage>–<lpage>12</lpage>. <ext-link xlink:type="simple" ext-link-type="doi" xlink:href="10.3897/zookeys.168.2524">https://doi.org/10.3897/zookeys.168.2524</ext-link></mixed-citation></ref><ref id="B45"><mixed-citation xmlns:xlink="http://www.w3.org/1999/xlink" xlink:type="simple"><person-group><name name-style="western"><surname>Gibbs</surname><given-names>J</given-names></name></person-group> (<year>2016</year>) <article-title>Bees of the family <tp:taxon-name><tp:taxon-name-part taxon-name-part-type="family">Halictidae</tp:taxon-name-part></tp:taxon-name> Thomson, 1869 from Dominica, Lesser Antilles (<tp:taxon-name><tp:taxon-name-part taxon-name-part-type="order">Hymenoptera</tp:taxon-name-part></tp:taxon-name>: <tp:taxon-name><tp:taxon-name-part taxon-name-part-type="superfamily">Apoidea</tp:taxon-name-part></tp:taxon-name>).</article-title><source>European Journal of Taxonomy</source><volume>180</volume>: <fpage>1</fpage>–<lpage>50</lpage>. <ext-link xlink:type="simple" ext-link-type="doi" xlink:href="10.5852/ejt.2016.180">https://doi.org/10.5852/ejt.2016.180</ext-link></mixed-citation></ref></ref-list></tp:taxon-treatment>
