# Supplementary material for: ﻿Habralictus and Lasioglossum of Saint Lucia and Saint Vincent and the Grenadines, Lesser Antilles (Hymenoptera, Apoidea, Halictidae)
Source: Zookeys. 2022 Mar 18;1089:125–67. doi: 10.3897/zookeys.1089.72645 (PMC8956565; doi:10.3897/zookeys.1089.72645)
Supplement: XML Treatment for Habralictus claviventris [file zookeys.1089.72645-treatment3.xml]

<!DOCTYPE tp:taxon-treatment
  PUBLIC "-//TaxonX//DTD Taxonomic Treatment Publishing DTD v0 20100105//EN" "tax-treatment-NSO.dtd">
<tp:taxon-treatment xmlns:tp="http://www.plazi.org/taxpub"><tp:treatment-meta><kwd-group><label>Taxon classification</label><kwd>
              <named-content content-type="kingdom">Animalia</named-content>
            </kwd><kwd>
              <named-content content-type="order">Hymenoptera</named-content>
            </kwd><kwd>
              <named-content content-type="family">Halictidae</named-content>
            </kwd></kwd-group><mixed-citation publication-type="journal"><person-group><name><surname>Gibbs</surname><given-names>Jason</given-names></name><name><surname>Bass</surname><given-names>Amber</given-names></name><name><surname>Morgan</surname><given-names>Katherine</given-names></name></person-group><article-title>﻿<italic><tp:taxon-name><tp:taxon-name-part taxon-name-part-type="genus" reg="Habralictus">Habralictus</tp:taxon-name-part></tp:taxon-name></italic> and <italic><tp:taxon-name><tp:taxon-name-part taxon-name-part-type="genus" reg="Lasioglossum">Lasioglossum</tp:taxon-name-part></tp:taxon-name></italic> of Saint Lucia and Saint Vincent and the Grenadines, Lesser Antilles (<tp:taxon-name><tp:taxon-name-part taxon-name-part-type="order">Hymenoptera</tp:taxon-name-part></tp:taxon-name>, <tp:taxon-name><tp:taxon-name-part taxon-name-part-type="superfamily">Apoidea</tp:taxon-name-part></tp:taxon-name>, <tp:taxon-name><tp:taxon-name-part taxon-name-part-type="family">Halictidae</tp:taxon-name-part></tp:taxon-name>)</article-title><source>Zookeys</source><day>18</day><month>03</month><year>2022</year><volume>1089</volume><fpage>125</fpage><lpage>167</lpage><pub-id pub-id-type="doi">10.3897/zookeys.1089.72645</pub-id></mixed-citation></tp:treatment-meta><tp:nomenclature><label>﻿</label><tp:taxon-name>
            <tp:taxon-name-part taxon-name-part-type="genus" reg="Habralictus">Habralictus</tp:taxon-name-part>
            <tp:taxon-name-part taxon-name-part-type="species" reg="claviventris">claviventris</tp:taxon-name-part>
          </tp:taxon-name><tp:taxon-authority>(Ashmead 1900)</tp:taxon-authority><xref ref-type="fig" rid="F4">Fig. 4</xref><tp:nomenclature-citation-list><tp:nomenclature-citation><tp:taxon-name>
                <tp:taxon-name-part taxon-name-part-type="genus" reg="Augochlora">Augochlora</tp:taxon-name-part>
                <tp:taxon-name-part taxon-name-part-type="species" reg="claviventris">claviventris</tp:taxon-name-part>
              </tp:taxon-name><comment>(1900: 217). Saint Vincent – windward side. 1500 feet. Holotype male by monotypy (<abbrev xmlns:xlink="http://www.w3.org/1999/xlink" xlink:title="Natural History Museum" id="ABBRID0ES1AE" xlink:type="simple">NHMUK</abbrev>: BMNH 17.a.1037).</comment></tp:nomenclature-citation><tp:nomenclature-citation><tp:taxon-name>
                <tp:taxon-name-part taxon-name-part-type="genus" reg="Augochlora">Augochlora</tp:taxon-name-part>
                <tp:taxon-name-part taxon-name-part-type="species" reg="claviventris">claviventris</tp:taxon-name-part>
              </tp:taxon-name><comment>­: <xref ref-type="bibr" rid="B4">Ashmead (1900</xref>: 304) checklist; <xref ref-type="bibr" rid="B32">Friese (1909</xref>: 38) catalogue; <xref ref-type="bibr" rid="B11">Cockerell (1910</xref>: 489, 494) checklist, taxonomic notes).</comment></tp:nomenclature-citation><tp:nomenclature-citation><tp:taxon-name>
                <tp:taxon-name-part taxon-name-part-type="genus" reg="Habralictus">Habralictus</tp:taxon-name-part>
                <tp:taxon-name-part taxon-name-part-type="species" reg="claviventris">claviventris</tp:taxon-name-part>
              </tp:taxon-name><comment>: <xref ref-type="bibr" rid="B57">Michener (1979</xref>: 181) new combination, checklist; <xref ref-type="bibr" rid="B66">Moure and Hurd (1987</xref>: 174) catalogue; <xref ref-type="bibr" rid="B64">Moure (2007</xref>: 837) catalogue; <xref ref-type="bibr" rid="B83">Smith-Pardo (2009</xref>: 53) taxonomic notes; <xref ref-type="bibr" rid="B44">Gibbs (2012</xref>: 3,9) taxonomic notes, key.</comment></tp:nomenclature-citation></tp:nomenclature-citation-list></tp:nomenclature><tp:treatment-sec sec-type="notes" id="SECID0EQ3AE"><title>Notes.</title><p>Currently only known from the holotype male.</p><fig id="F4" position="float" orientation="portrait"><object-id xmlns:xlink="http://www.w3.org/1999/xlink" content-type="doi" xlink:type="simple">10.3897/zookeys.1089.72645.figure4</object-id><label>Figure 4.</label><caption><p><italic><tp:taxon-name><tp:taxon-name-part taxon-name-part-type="genus" reg="Habralictus">Habralictus</tp:taxon-name-part><tp:taxon-name-part taxon-name-part-type="species" reg="claviventris">claviventris</tp:taxon-name-part></tp:taxon-name></italic> Ashmead, 1900, holotype male <bold>A</bold> dorsal habitus <bold>B</bold> face, oblique frontal view <bold>C</bold> dorsal view of metasoma and tergum 1 <bold>D</bold> dorsolateral view of metasoma. Images courtesy of the Trustees of the Natural History Museum, London (<ext-link xmlns:xlink="http://www.w3.org/1999/xlink" xlink:type="simple" ext-link-type="uri" xlink:href="https://creativecommons.org/licenses/by/4.0/">https://creativecommons.org/licenses/by/4.0/</ext-link>).</p></caption><graphic xmlns:xlink="http://www.w3.org/1999/xlink" xlink:href="zookeys-1089-125-g004.jpg" position="float" orientation="portrait" xlink:type="simple" id="oo_660570.jpg"><uri content-type="original_file" xlink:type="simple">https://binary.pensoft.net/fig/660570</uri></graphic></fig><sec sec-type="Genus Lasioglossum Curtis, 1833" id="SECID0E14AE"><title>Genus <italic><tp:taxon-name><tp:taxon-name-part taxon-name-part-type="genus" reg="Lasioglossum">Lasioglossum</tp:taxon-name-part></tp:taxon-name></italic> Curtis, 1833</title></sec></tp:treatment-sec><ref-list><ref id="B4"><mixed-citation xmlns:xlink="http://www.w3.org/1999/xlink" xlink:type="simple"><person-group><name name-style="western"><surname>Ashmead</surname><given-names>WH</given-names></name></person-group> (<year>1900</year>) <article-title>Report upon the Aculeate <tp:taxon-name><tp:taxon-name-part taxon-name-part-type="order">Hymenoptera</tp:taxon-name-part></tp:taxon-name> of the islands of St. Vincent and Grenada, with additions to the parasitic <tp:taxon-name><tp:taxon-name-part taxon-name-part-type="order">Hymenoptera</tp:taxon-name-part></tp:taxon-name> and a list of the described <tp:taxon-name><tp:taxon-name-part taxon-name-part-type="order">Hymenoptera</tp:taxon-name-part></tp:taxon-name> of the West Indies.</article-title><source>Transactions of the Entomological Society of London</source><volume>2</volume>: <fpage>207</fpage>–<lpage>367</lpage>. <ext-link xlink:type="simple" ext-link-type="doi" xlink:href="10.1111/j.1365-2311.1900.tb02379.x">https://doi.org/10.1111/j.1365-2311.1900.tb02379.x</ext-link></mixed-citation></ref><ref id="B32"><mixed-citation xmlns:xlink="http://www.w3.org/1999/xlink" xlink:type="simple"><person-group><name name-style="western"><surname>Friese</surname><given-names>H</given-names></name></person-group> (<year>1909</year>) Beitrag zur Bienenfauna der Kleinen Antillen und der Bermudas. Zoologische Jahrbücher supplement: 33–40.</mixed-citation></ref><ref id="B11"><mixed-citation xmlns:xlink="http://www.w3.org/1999/xlink" xlink:type="simple"><person-group><name name-style="western"><surname>Cockerell</surname><given-names>TDA</given-names></name></person-group> (<year>1910</year>) <article-title>Some bees of the genus <italic><tp:taxon-name><tp:taxon-name-part taxon-name-part-type="genus">Augochlora</tp:taxon-name-part></tp:taxon-name></italic> from the West Indies.</article-title><source>Proceedings of the United States National Museum</source><volume>37</volume>: <fpage>489</fpage>–<lpage>497</lpage>. <ext-link xlink:type="simple" ext-link-type="doi" xlink:href="10.5479/si.00963801.37-1717.489">https://doi.org/10.5479/si.00963801.37-1717.489</ext-link></mixed-citation></ref><ref id="B57"><mixed-citation xmlns:xlink="http://www.w3.org/1999/xlink" xlink:type="simple"><person-group><name name-style="western"><surname>Michener</surname><given-names>CD</given-names></name></person-group> (<year>1979</year>) <article-title>New and little-known halictine bees from Colombia (<tp:taxon-name><tp:taxon-name-part taxon-name-part-type="order">Hymenoptera</tp:taxon-name-part></tp:taxon-name>: <tp:taxon-name><tp:taxon-name-part taxon-name-part-type="family">Halictidae</tp:taxon-name-part></tp:taxon-name>).</article-title><source>Journal of the Kansas Entomological Society</source><volume>52</volume>: <fpage>180</fpage>–<lpage>208</lpage>.</mixed-citation></ref><ref id="B66"><mixed-citation xmlns:xlink="http://www.w3.org/1999/xlink" xlink:type="simple"><person-group><name name-style="western"><surname>Moure</surname><given-names>JS</given-names></name><name name-style="western"><surname>Hurd</surname><given-names>PD</given-names></name></person-group> (<year>1987</year>) <source>An annotated catalog of the halictid bees of the Western Hemisphere (<tp:taxon-name><tp:taxon-name-part taxon-name-part-type="order">Hymenoptera</tp:taxon-name-part></tp:taxon-name>: <tp:taxon-name><tp:taxon-name-part taxon-name-part-type="family">Halictidae</tp:taxon-name-part></tp:taxon-name>).</source><publisher-name>Smithsonian Institution Press</publisher-name>, <publisher-loc>Washington DC</publisher-loc>, <size units="page">405 pp</size>.</mixed-citation></ref><ref id="B64"><mixed-citation xmlns:xlink="http://www.w3.org/1999/xlink" xlink:type="simple"><person-group><name name-style="western"><surname>Moure</surname><given-names>JS</given-names></name></person-group> (<year>2007</year>) <article-title><tp:taxon-name><tp:taxon-name-part taxon-name-part-type="tribe">Halictini</tp:taxon-name-part></tp:taxon-name> Thomson, 1869.</article-title> In: <person-group><name name-style="western"><surname>Moure</surname><given-names>JS</given-names></name><name name-style="western"><surname>Urban</surname><given-names>D</given-names></name><name name-style="western"><surname>Melo</surname><given-names>GAR</given-names></name></person-group> (<role>Eds</role>) <issue-title>Catalogue of bees (Hymenoptera, Apoidea) in the Neotropical region.</issue-title><source>Sociedade Brasileira de Entomologia, Curitiba</source>, <fpage>823</fpage>–<lpage>870</lpage>.</mixed-citation></ref><ref id="B83"><mixed-citation xmlns:xlink="http://www.w3.org/1999/xlink" xlink:type="simple"><person-group><name name-style="western"><surname>Smith-Pardo</surname><given-names>AH</given-names></name></person-group> (<year>2009</year>) <article-title>A new species of <italic><tp:taxon-name><tp:taxon-name-part taxon-name-part-type="genus">Habralictus</tp:taxon-name-part></tp:taxon-name></italic> (<tp:taxon-name><tp:taxon-name-part taxon-name-part-type="order">Hymenoptera</tp:taxon-name-part></tp:taxon-name>, <tp:taxon-name><tp:taxon-name-part taxon-name-part-type="family">Halictidae</tp:taxon-name-part></tp:taxon-name>) from the Island of Grenada (Lesser Antilles) with comments on the insular species of the genus.</article-title><source>ZooKeys</source><volume>27</volume>: <fpage>51</fpage>–<lpage>58</lpage>. <ext-link xlink:type="simple" ext-link-type="doi" xlink:href="10.3897/zookeys.27.265">https://doi.org/10.3897/zookeys.27.265</ext-link></mixed-citation></ref><ref id="B44"><mixed-citation xmlns:xlink="http://www.w3.org/1999/xlink" xlink:type="simple"><person-group><name name-style="western"><surname>Gibbs</surname><given-names>J</given-names></name></person-group> (<year>2012</year>) <article-title>A new species of <italic><tp:taxon-name><tp:taxon-name-part taxon-name-part-type="genus">Habralictus</tp:taxon-name-part></tp:taxon-name></italic> Moure from Dominica, Lesser Antilles (<tp:taxon-name><tp:taxon-name-part taxon-name-part-type="order">Hymenoptera</tp:taxon-name-part></tp:taxon-name>, <tp:taxon-name><tp:taxon-name-part taxon-name-part-type="family">Halictidae</tp:taxon-name-part></tp:taxon-name>).</article-title><source>ZooKeys</source><volume>168</volume>: <fpage>1</fpage>–<lpage>12</lpage>. <ext-link xlink:type="simple" ext-link-type="doi" xlink:href="10.3897/zookeys.168.2524">https://doi.org/10.3897/zookeys.168.2524</ext-link></mixed-citation></ref></ref-list></tp:taxon-treatment>
