# Supplementary material for: ﻿Habralictus and Lasioglossum of Saint Lucia and Saint Vincent and the Grenadines, Lesser Antilles (Hymenoptera, Apoidea, Halictidae)
Source: Zookeys. 2022 Mar 18;1089:125–67. doi: 10.3897/zookeys.1089.72645 (PMC8956565; doi:10.3897/zookeys.1089.72645)
Supplement: XML Treatment for Dialictus [file zookeys.1089.72645-treatment4.xml]

<!DOCTYPE tp:taxon-treatment
  PUBLIC "-//TaxonX//DTD Taxonomic Treatment Publishing DTD v0 20100105//EN" "tax-treatment-NSO.dtd">
<tp:taxon-treatment xmlns:tp="http://www.plazi.org/taxpub"><tp:treatment-meta><kwd-group><label>Taxon classification</label><kwd>
              <named-content content-type="kingdom">Animalia</named-content>
            </kwd><kwd>
              <named-content content-type="order">Hymenoptera</named-content>
            </kwd><kwd>
              <named-content content-type="family">Halictidae</named-content>
            </kwd></kwd-group><mixed-citation publication-type="journal"><person-group><name><surname>Gibbs</surname><given-names>Jason</given-names></name><name><surname>Bass</surname><given-names>Amber</given-names></name><name><surname>Morgan</surname><given-names>Katherine</given-names></name></person-group><article-title>﻿<italic><tp:taxon-name><tp:taxon-name-part taxon-name-part-type="genus" reg="Habralictus">Habralictus</tp:taxon-name-part></tp:taxon-name></italic> and <italic><tp:taxon-name><tp:taxon-name-part taxon-name-part-type="genus" reg="Lasioglossum">Lasioglossum</tp:taxon-name-part></tp:taxon-name></italic> of Saint Lucia and Saint Vincent and the Grenadines, Lesser Antilles (<tp:taxon-name><tp:taxon-name-part taxon-name-part-type="order">Hymenoptera</tp:taxon-name-part></tp:taxon-name>, <tp:taxon-name><tp:taxon-name-part taxon-name-part-type="superfamily">Apoidea</tp:taxon-name-part></tp:taxon-name>, <tp:taxon-name><tp:taxon-name-part taxon-name-part-type="family">Halictidae</tp:taxon-name-part></tp:taxon-name>)</article-title><source>Zookeys</source><day>18</day><month>03</month><year>2022</year><volume>1089</volume><fpage>125</fpage><lpage>167</lpage><pub-id pub-id-type="doi">10.3897/zookeys.1089.72645</pub-id></mixed-citation></tp:treatment-meta><tp:nomenclature><label>Subgenus﻿</label><tp:taxon-name>
            <tp:taxon-name-part taxon-name-part-type="genus" reg="Paralictus"/>
            <tp:taxon-name-part taxon-name-part-type="subgenus" reg="Dialictus">Dialictus</tp:taxon-name-part>
          </tp:taxon-name><tp:taxon-authority>Robertson, 1902</tp:taxon-authority><tp:nomenclature-citation-list><tp:nomenclature-citation><tp:taxon-name>
                <tp:taxon-name-part taxon-name-part-type="genus" reg="Paralictus">Paralictus</tp:taxon-name-part>
              </tp:taxon-name><comment><xref ref-type="bibr" rid="B76">Robertson 1901</xref>: 229. Type species: <tp:taxon-name><tp:taxon-name-part taxon-name-part-type="genus" reg="Halictus">Halictus</tp:taxon-name-part><tp:taxon-name-part taxon-name-part-type="species" reg="cephalicus">cephalicus</tp:taxon-name-part></tp:taxon-name> Robertson, 1892, by original designation</comment></tp:nomenclature-citation><tp:nomenclature-citation><tp:taxon-name>
                <tp:taxon-name-part taxon-name-part-type="genus" reg="Dialictus">Dialictus</tp:taxon-name-part>
              </tp:taxon-name><comment>Robertson, 1902a: 48. Type species: <tp:taxon-name><tp:taxon-name-part taxon-name-part-type="genus" reg="Halictus">Halictus</tp:taxon-name-part><tp:taxon-name-part taxon-name-part-type="species" reg="anomalus">anomalus</tp:taxon-name-part></tp:taxon-name> Robertson, 1892, by original designation and monotypy</comment></tp:nomenclature-citation><tp:nomenclature-citation><tp:taxon-name>
                <tp:taxon-name-part taxon-name-part-type="genus" reg="Chloralictus">Chloralictus</tp:taxon-name-part>
              </tp:taxon-name><comment>Robertson, 1902c: 248. Type species: <tp:taxon-name><tp:taxon-name-part taxon-name-part-type="genus" reg="Halictus">Halictus</tp:taxon-name-part><tp:taxon-name-part taxon-name-part-type="species" reg="cressonii">cressonii</tp:taxon-name-part></tp:taxon-name> Robertson, 1890, by original designation</comment></tp:nomenclature-citation><tp:nomenclature-citation><tp:taxon-name><tp:taxon-name-part taxon-name-part-type="genus" reg="Halictus">Halictus</tp:taxon-name-part> (<tp:taxon-name-part taxon-name-part-type="subgenus" reg="Gastrolictus">Gastrolictus</tp:taxon-name-part>)</tp:taxon-name><comment>Ducke, 1902: 102. Type species: <tp:taxon-name><tp:taxon-name-part taxon-name-part-type="genus" reg="Halictus">Halictus</tp:taxon-name-part><tp:taxon-name-part taxon-name-part-type="species" reg="osmioides">osmioides</tp:taxon-name-part></tp:taxon-name> Ducke, 1902, by monotypy</comment></tp:nomenclature-citation><tp:nomenclature-citation><tp:taxon-name>
                <tp:taxon-name-part taxon-name-part-type="genus" reg="Halictomorpha">Halictomorpha</tp:taxon-name-part>
              </tp:taxon-name><comment>Schrottky, 1911: 81. Type species: <tp:taxon-name><tp:taxon-name-part taxon-name-part-type="genus" reg="Halictomorpha">Halictomorpha</tp:taxon-name-part><tp:taxon-name-part taxon-name-part-type="species" reg="phaedra">phaedra</tp:taxon-name-part></tp:taxon-name> Schrottky, 1911, by original designation</comment></tp:nomenclature-citation><tp:nomenclature-citation><tp:taxon-name>
                <tp:taxon-name-part taxon-name-part-type="genus" reg="Rhynchalictus">Rhynchalictus</tp:taxon-name-part>
              </tp:taxon-name><comment>Moure, 1947: 5. Type species: <tp:taxon-name><tp:taxon-name-part taxon-name-part-type="genus" reg="Rhynchalictus">Rhynchalictus</tp:taxon-name-part><tp:taxon-name-part taxon-name-part-type="species" reg="rostratus">rostratus</tp:taxon-name-part></tp:taxon-name> Moure, 1947, by original designation</comment></tp:nomenclature-citation><tp:nomenclature-citation><tp:taxon-name><tp:taxon-name-part taxon-name-part-type="genus" reg="Halictus">Halictus</tp:taxon-name-part> (<tp:taxon-name-part taxon-name-part-type="subgenus" reg="Smeathhalictus">Smeathhalictus</tp:taxon-name-part>)</tp:taxon-name><comment><xref ref-type="bibr" rid="B85">Warncke 1975</xref>: 88. Type species: <tp:taxon-name><tp:taxon-name-part taxon-name-part-type="genus" reg="Melitta">Melitta</tp:taxon-name-part><tp:taxon-name-part taxon-name-part-type="species" reg="smeathmanella">smeathmanella</tp:taxon-name-part></tp:taxon-name> Kirby, 1802, by original designation</comment></tp:nomenclature-citation><tp:nomenclature-citation><tp:taxon-name><tp:taxon-name-part taxon-name-part-type="genus" reg="Lasioglossum">Lasioglossum</tp:taxon-name-part> (<tp:taxon-name-part taxon-name-part-type="subgenus" reg="Afrodialictus">Afrodialictus</tp:taxon-name-part>)</tp:taxon-name><comment><xref ref-type="bibr" rid="B70">Pauly 1984</xref>: 142. Type species: <tp:taxon-name><tp:taxon-name-part taxon-name-part-type="genus" reg="Halictus">Halictus</tp:taxon-name-part><tp:taxon-name-part taxon-name-part-type="species" reg="bellulus">bellulus</tp:taxon-name-part></tp:taxon-name> Vachal, 1909, by original designation</comment></tp:nomenclature-citation><tp:nomenclature-citation><tp:taxon-name>
                <tp:taxon-name-part taxon-name-part-type="genus" reg="Gnathalictus">Gnathalictus</tp:taxon-name-part>
              </tp:taxon-name><comment><xref ref-type="bibr" rid="B63">Moure 2001</xref>: 493. Type species: <tp:taxon-name><tp:taxon-name-part taxon-name-part-type="genus" reg="Gnathalictus">Gnathalictus</tp:taxon-name-part><tp:taxon-name-part taxon-name-part-type="species" reg="capitatus">capitatus</tp:taxon-name-part></tp:taxon-name> Moure, 2001, by original designation</comment></tp:nomenclature-citation><tp:nomenclature-citation><tp:taxon-name><tp:taxon-name-part taxon-name-part-type="genus" reg="Evylaeus">Evylaeus</tp:taxon-name-part> (<tp:taxon-name-part taxon-name-part-type="subgenus" reg="Viridihalictus">Viridihalictus</tp:taxon-name-part>)</tp:taxon-name><comment><xref ref-type="bibr" rid="B72">Pesenko 2007</xref>: 25. Type species: <tp:taxon-name><tp:taxon-name-part taxon-name-part-type="genus" reg="Halictus">Halictus</tp:taxon-name-part><tp:taxon-name-part taxon-name-part-type="species" reg="viridis">viridis</tp:taxon-name-part></tp:taxon-name> Brullé, 1840, by original designation</comment></tp:nomenclature-citation><tp:nomenclature-citation><tp:taxon-name><tp:taxon-name-part taxon-name-part-type="genus" reg="Evylaeus">Evylaeus</tp:taxon-name-part> (<tp:taxon-name-part taxon-name-part-type="subgenus" reg="Glauchalictus">Glauchalictus</tp:taxon-name-part>)</tp:taxon-name><comment>Pesenko, 2007: 26. Type species: <tp:taxon-name><tp:taxon-name-part taxon-name-part-type="genus" reg="Halictus">Halictus</tp:taxon-name-part><tp:taxon-name-part taxon-name-part-type="species" reg="problematicus">problematicus</tp:taxon-name-part></tp:taxon-name> Blüthgen, 1823, by original designation</comment></tp:nomenclature-citation><tp:nomenclature-citation><tp:taxon-name><tp:taxon-name-part taxon-name-part-type="genus" reg="Evylaeus">Evylaeus</tp:taxon-name-part> (<tp:taxon-name-part taxon-name-part-type="subgenus" reg="Virenshalictus">Virenshalictus</tp:taxon-name-part>)</tp:taxon-name><comment>Pesenko, 2007: 26. Type species: <tp:taxon-name><tp:taxon-name-part taxon-name-part-type="genus" reg="Hylaeus">Hylaeus</tp:taxon-name-part><tp:taxon-name-part taxon-name-part-type="species" reg="virens">virens</tp:taxon-name-part></tp:taxon-name> Erichson, 1835, by original designation</comment></tp:nomenclature-citation><tp:nomenclature-citation><tp:taxon-name><tp:taxon-name-part taxon-name-part-type="genus" reg="Evylaeus">Evylaeus</tp:taxon-name-part> (<tp:taxon-name-part taxon-name-part-type="subgenus" reg="Loethalictus">Loethalictus</tp:taxon-name-part>)</tp:taxon-name><comment>Pesenko, 2007: 26. Type species: <tp:taxon-name><tp:taxon-name-part taxon-name-part-type="genus" reg="Halictus">Halictus</tp:taxon-name-part><tp:taxon-name-part taxon-name-part-type="species" reg="loetus">loetus</tp:taxon-name-part></tp:taxon-name> Brullé, 1840, by original designation</comment></tp:nomenclature-citation><tp:nomenclature-citation><tp:taxon-name><tp:taxon-name-part taxon-name-part-type="genus" reg="Evylaeus">Evylaeus</tp:taxon-name-part> (<tp:taxon-name-part taxon-name-part-type="subgenus" reg="Aerathalictus">Aerathalictus</tp:taxon-name-part>)</tp:taxon-name><comment>Pesenko, 2007: 27. Type species: <tp:taxon-name><tp:taxon-name-part taxon-name-part-type="genus" reg="Melitta">Melitta</tp:taxon-name-part><tp:taxon-name-part taxon-name-part-type="species" reg="aerata">aerata</tp:taxon-name-part></tp:taxon-name> Kirby, 1802, by original designation</comment></tp:nomenclature-citation></tp:nomenclature-citation-list></tp:nomenclature><ref-list><ref id="B76"><mixed-citation xmlns:xlink="http://www.w3.org/1999/xlink" xlink:type="simple"><person-group><name name-style="western"><surname>Robertson</surname><given-names>C</given-names></name></person-group> (<year>1901</year>) <article-title>Some new and little-known bees.</article-title><source>The Canadian Entomologist</source><volume>33</volume>: <fpage>229</fpage>–<lpage>231</lpage>. <ext-link xlink:type="simple" ext-link-type="doi" xlink:href="10.4039/Ent33229-8">https://doi.org/10.4039/Ent33229-8</ext-link></mixed-citation></ref><ref id="B85"><mixed-citation xmlns:xlink="http://www.w3.org/1999/xlink" xlink:type="simple"><person-group><name name-style="western"><surname>Warncke</surname><given-names>K</given-names></name></person-group> (<year>1975</year>) <article-title>Beiträge zur systematik und Verbreitung der Furchenbienen in der Türkei (<tp:taxon-name><tp:taxon-name-part taxon-name-part-type="order">Hymenoptera</tp:taxon-name-part></tp:taxon-name>, <tp:taxon-name><tp:taxon-name-part taxon-name-part-type="superfamily">Apoidea</tp:taxon-name-part></tp:taxon-name>, <tp:taxon-name><tp:taxon-name-part taxon-name-part-type="genus">Halictus</tp:taxon-name-part></tp:taxon-name>).</article-title><source>Polskie Pismo Entomologiczne</source><volume>45</volume>: <fpage>81</fpage>–<lpage>123</lpage>.</mixed-citation></ref><ref id="B70"><mixed-citation xmlns:xlink="http://www.w3.org/1999/xlink" xlink:type="simple"><person-group><name name-style="western"><surname>Pauly</surname><given-names>A</given-names></name></person-group> (<year>1984</year>) <article-title>Classification des <tp:taxon-name><tp:taxon-name-part taxon-name-part-type="family">Halictidae</tp:taxon-name-part></tp:taxon-name> de Madagascar et des îles voisines I. <tp:taxon-name><tp:taxon-name-part taxon-name-part-type="subfamily">Halictinae</tp:taxon-name-part></tp:taxon-name> (<tp:taxon-name><tp:taxon-name-part taxon-name-part-type="order">Hymenoptera</tp:taxon-name-part></tp:taxon-name><tp:taxon-name><tp:taxon-name-part taxon-name-part-type="superfamily">Apoidea</tp:taxon-name-part></tp:taxon-name>).</article-title><source>Verhandlungen der Naturforschenden Gesellschaft in Basel</source><volume>94</volume>: <fpage>121</fpage>–<lpage>156</lpage>.</mixed-citation></ref><ref id="B63"><mixed-citation xmlns:xlink="http://www.w3.org/1999/xlink" xlink:type="simple"><person-group><name name-style="western"><surname>Moure</surname><given-names>JS</given-names></name></person-group> (<year>2001</year>) <article-title>Uma pequena abelha com cabeça e mandíbulas excepcionais (<tp:taxon-name><tp:taxon-name-part taxon-name-part-type="order">Hymenoptera</tp:taxon-name-part></tp:taxon-name>, <tp:taxon-name><tp:taxon-name-part taxon-name-part-type="family">Halictidae</tp:taxon-name-part></tp:taxon-name>).</article-title><source>Revista Brasileira de Zoologia</source><volume>18</volume>: <fpage>493</fpage>–<lpage>497</lpage>. <ext-link xlink:type="simple" ext-link-type="doi" xlink:href="10.1590/S0101-81752001000200020">https://doi.org/10.1590/S0101-81752001000200020</ext-link></mixed-citation></ref><ref id="B72"><mixed-citation xmlns:xlink="http://www.w3.org/1999/xlink" xlink:type="simple"><person-group><name name-style="western"><surname>Pesenko</surname><given-names>YA</given-names></name></person-group> (<year>2007</year>) <article-title>Subgeneric classification of the Palaearctic bees of the genus <italic><tp:taxon-name><tp:taxon-name-part taxon-name-part-type="genus">Evylaeus</tp:taxon-name-part></tp:taxon-name></italic> Robertson (<tp:taxon-name><tp:taxon-name-part taxon-name-part-type="order">Hymenoptera</tp:taxon-name-part></tp:taxon-name>: <tp:taxon-name><tp:taxon-name-part taxon-name-part-type="family">Halictidae</tp:taxon-name-part></tp:taxon-name>).</article-title><source>Zootaxa</source><volume>1500</volume>: <fpage>1</fpage>–<lpage>54</lpage>. <ext-link xlink:type="simple" ext-link-type="doi" xlink:href="10.11646/zootaxa.1500.1.1">https://doi.org/10.11646/zootaxa.1500.1.1</ext-link></mixed-citation></ref></ref-list></tp:taxon-treatment>
