# Supplementary material for: ﻿Habralictus and Lasioglossum of Saint Lucia and Saint Vincent and the Grenadines, Lesser Antilles (Hymenoptera, Apoidea, Halictidae)
Source: Zookeys. 2022 Mar 18;1089:125–67. doi: 10.3897/zookeys.1089.72645 (PMC8956565; doi:10.3897/zookeys.1089.72645)
Supplement: XML Treatment for Lasioglossum (Dialictus) cf.dominicense [file zookeys.1089.72645-treatment6.xml]

<!DOCTYPE tp:taxon-treatment
  PUBLIC "-//TaxonX//DTD Taxonomic Treatment Publishing DTD v0 20100105//EN" "tax-treatment-NSO.dtd">
<tp:taxon-treatment xmlns:tp="http://www.plazi.org/taxpub"><tp:treatment-meta><kwd-group><label>Taxon classification</label><kwd>
              <named-content content-type="kingdom">Animalia</named-content>
            </kwd><kwd>
              <named-content content-type="order">Hymenoptera</named-content>
            </kwd><kwd>
              <named-content content-type="family">Halictidae</named-content>
            </kwd></kwd-group><mixed-citation publication-type="journal"><person-group><name><surname>Gibbs</surname><given-names>Jason</given-names></name><name><surname>Bass</surname><given-names>Amber</given-names></name><name><surname>Morgan</surname><given-names>Katherine</given-names></name></person-group><article-title>﻿<italic><tp:taxon-name><tp:taxon-name-part taxon-name-part-type="genus" reg="Habralictus">Habralictus</tp:taxon-name-part></tp:taxon-name></italic> and <italic><tp:taxon-name><tp:taxon-name-part taxon-name-part-type="genus" reg="Lasioglossum">Lasioglossum</tp:taxon-name-part></tp:taxon-name></italic> of Saint Lucia and Saint Vincent and the Grenadines, Lesser Antilles (<tp:taxon-name><tp:taxon-name-part taxon-name-part-type="order">Hymenoptera</tp:taxon-name-part></tp:taxon-name>, <tp:taxon-name><tp:taxon-name-part taxon-name-part-type="superfamily">Apoidea</tp:taxon-name-part></tp:taxon-name>, <tp:taxon-name><tp:taxon-name-part taxon-name-part-type="family">Halictidae</tp:taxon-name-part></tp:taxon-name>)</article-title><source>Zookeys</source><day>18</day><month>03</month><year>2022</year><volume>1089</volume><fpage>125</fpage><lpage>167</lpage><pub-id pub-id-type="doi">10.3897/zookeys.1089.72645</pub-id></mixed-citation></tp:treatment-meta><tp:nomenclature><label>﻿</label><tp:taxon-name><tp:taxon-name-part taxon-name-part-type="genus" reg="Lasioglossum">Lasioglossum</tp:taxon-name-part> (<tp:taxon-name-part taxon-name-part-type="subgenus" reg="Dialictus">Dialictus</tp:taxon-name-part>) <tp:taxon-name-part taxon-name-part-type="uncertainty-rank">cf.</tp:taxon-name-part><tp:taxon-name-part taxon-name-part-type="species" reg="dominicense">dominicense</tp:taxon-name-part></tp:taxon-name><tp:taxon-authority>Gibbs 2016</tp:taxon-authority><xref ref-type="fig" rid="F8">Fig. 8</xref><tp:nomenclature-citation-list><tp:nomenclature-citation><tp:taxon-name><tp:taxon-name-part taxon-name-part-type="genus" reg="Lasioglossum">Lasioglossum</tp:taxon-name-part> (<tp:taxon-name-part taxon-name-part-type="subgenus" reg="Dialictus">Dialictus</tp:taxon-name-part>) <tp:taxon-name-part taxon-name-part-type="species" reg="dominicense">dominicense</tp:taxon-name-part></tp:taxon-name><comment><xref ref-type="bibr" rid="B45">Gibbs 2016</xref>: 6–11, 42–43.</comment></tp:nomenclature-citation></tp:nomenclature-citation-list></tp:nomenclature><tp:treatment-sec sec-type="material" id="SECID0EEBBG"><title>Material examined.</title><p><bold>Saint Lucia</bold> • <bold>Dauphin District</bold> • Louvette trap site, <named-content xmlns:xlink="http://www.w3.org/1999/xlink" content-type="dwc:verbatimCoordinates" xlink:type="simple"><named-content content-type="geo-json" specific-use="{&#34;type&#34;:&#34;Point&#34;,&#34;coordinates&#34;:[-60.885900,13.968900]}" id="NCID0ERBBG" xlink:type="simple">13.9689, -60.8859</named-content></named-content>, 25–29.VI.2009, leg. M.L. Gimmel and C.A. Maier, UV light trap (1 ♀ <named-content xmlns:xlink="http://www.w3.org/1999/xlink" content-type="dwc:institutional_code" xlink:type="simple">MTEC</named-content>) • Grand Anse trap site, <named-content xmlns:xlink="http://www.w3.org/1999/xlink" content-type="dwc:verbatimCoordinates" xlink:type="simple"><named-content content-type="geo-json" specific-use="{&#34;type&#34;:&#34;Point&#34;,&#34;coordinates&#34;:[-60.897300,14.005200]}" id="NCID0E4BBG" xlink:type="simple">14.0052, -60.8973</named-content></named-content>, 38 m. 8–17.V.2009, leg. R.C. Winton and E.A. Ivie (1 ♀ <named-content xmlns:xlink="http://www.w3.org/1999/xlink" content-type="dwc:institutional_code" xlink:type="simple">MTEC</named-content>) • <bold>Micoud District</bold> • Escap Community Trail to Fond Bay beach, <named-content xmlns:xlink="http://www.w3.org/1999/xlink" content-type="dwc:verbatimCoordinates" xlink:type="simple"><named-content content-type="geo-json" specific-use="{&#34;type&#34;:&#34;Point&#34;,&#34;coordinates&#34;:[-60.898600,13.832400]}" id="NCID0ELCBG" xlink:type="simple">13.8324, -60.8986</named-content></named-content> to <named-content xmlns:xlink="http://www.w3.org/1999/xlink" content-type="dwc:verbatimCoordinates" xlink:type="simple"><named-content content-type="geo-json" specific-use="{&#34;type&#34;:&#34;Point&#34;,&#34;coordinates&#34;:[-60.893000,13.831600]}" id="NCID0ETCBG" xlink:type="simple">13.8316, -60.893</named-content></named-content>, 46 m to 1 m, 8.V.2009, leg. C.M. Delphia and J.B. Runyon, pan traps (1 ♀ <named-content xmlns:xlink="http://www.w3.org/1999/xlink" content-type="dwc:institutional_code" xlink:type="simple">MTEC</named-content>) • Escap Community, <named-content xmlns:xlink="http://www.w3.org/1999/xlink" content-type="dwc:verbatimCoordinates" xlink:type="simple"><named-content content-type="geo-json" specific-use="{&#34;type&#34;:&#34;Point&#34;,&#34;coordinates&#34;:[-60.885900,13.832420]}" id="NCID0E6CBG" xlink:type="simple">13.83242, -60.8859</named-content></named-content>, 46 m, 22.V-6.VI.2009, leg. R.C. Winton, Malaise trap (1 ♀ <abbrev xmlns:xlink="http://www.w3.org/1999/xlink" xlink:title="J.B. Wallis / R.E. Roughley Museum of Entomology" id="ABBRID0EEDBG" xlink:type="simple">WRME</abbrev>).</p><fig id="F8" position="float" orientation="portrait"><object-id xmlns:xlink="http://www.w3.org/1999/xlink" content-type="doi" xlink:type="simple">10.3897/zookeys.1089.72645.figure8</object-id><label>Figure 8.</label><caption><p><tp:taxon-name><tp:taxon-name-part taxon-name-part-type="genus" reg="Lasioglossum">Lasioglossum</tp:taxon-name-part> (<tp:taxon-name-part taxon-name-part-type="subgenus" reg="Dialictus">Dialictus</tp:taxon-name-part>) <tp:taxon-name-part taxon-name-part-type="uncertainty-rank">cf.</tp:taxon-name-part> <tp:taxon-name-part taxon-name-part-type="species" reg="dominicense">dominicense</tp:taxon-name-part></tp:taxon-name> Gibbs, 2016, female <bold>A</bold> dorsal habitus <bold>B</bold> head, frontal view <bold>C</bold> lateral habitus.</p></caption><graphic xmlns:xlink="http://www.w3.org/1999/xlink" xlink:href="zookeys-1089-125-g008.jpg" position="float" orientation="portrait" xlink:type="simple" id="oo_660574.jpg"><uri content-type="original_file" xlink:type="simple">https://binary.pensoft.net/fig/660574</uri></graphic></fig></tp:treatment-sec><tp:treatment-sec sec-type="notes" id="SECID0EMEBG"><title>Notes.</title><p>We ascribe the Saint Lucia material to <italic><tp:taxon-name><tp:taxon-name-part taxon-name-part-type="genus" reg="Lasioglossum">L.</tp:taxon-name-part><tp:taxon-name-part taxon-name-part-type="species" reg="dominicense">dominicense</tp:taxon-name-part></tp:taxon-name></italic> without supporting evidence to the contrary. Although there seems to be some pattern of distinct species across islands in the Lesser Antilles, we are unable to confidently differentiate females of <italic><tp:taxon-name><tp:taxon-name-part taxon-name-part-type="genus" reg="Lasioglossum">L.</tp:taxon-name-part><tp:taxon-name-part taxon-name-part-type="species" reg="dominicense">dominicense</tp:taxon-name-part></tp:taxon-name></italic> from Saint Lucia and Dominica at this time. As a lowland species occurring near the beach, it is most consistent with a multi-island distribution. Additional comparative study including males, specimens from Martinique, and molecular data would be useful.</p></tp:treatment-sec><ref-list><ref id="B45"><mixed-citation xmlns:xlink="http://www.w3.org/1999/xlink" xlink:type="simple"><person-group><name name-style="western"><surname>Gibbs</surname><given-names>J</given-names></name></person-group> (<year>2016</year>) <article-title>Bees of the family <tp:taxon-name><tp:taxon-name-part taxon-name-part-type="family">Halictidae</tp:taxon-name-part></tp:taxon-name> Thomson, 1869 from Dominica, Lesser Antilles (<tp:taxon-name><tp:taxon-name-part taxon-name-part-type="order">Hymenoptera</tp:taxon-name-part></tp:taxon-name>: <tp:taxon-name><tp:taxon-name-part taxon-name-part-type="superfamily">Apoidea</tp:taxon-name-part></tp:taxon-name>).</article-title><source>European Journal of Taxonomy</source><volume>180</volume>: <fpage>1</fpage>–<lpage>50</lpage>. <ext-link xlink:type="simple" ext-link-type="doi" xlink:href="10.5852/ejt.2016.180">https://doi.org/10.5852/ejt.2016.180</ext-link></mixed-citation></ref></ref-list></tp:taxon-treatment>
