# Supplementary material for: ﻿Habralictus and Lasioglossum of Saint Lucia and Saint Vincent and the Grenadines, Lesser Antilles (Hymenoptera, Apoidea, Halictidae)
Source: Zookeys. 2022 Mar 18;1089:125–67. doi: 10.3897/zookeys.1089.72645 (PMC8956565; doi:10.3897/zookeys.1089.72645)
Supplement: XML Treatment for Lasioglossum (Habralictellus) delphiae [file zookeys.1089.72645-treatment8.xml]

<!DOCTYPE tp:taxon-treatment
  PUBLIC "-//TaxonX//DTD Taxonomic Treatment Publishing DTD v0 20100105//EN" "tax-treatment-NSO.dtd">
<tp:taxon-treatment xmlns:tp="http://www.plazi.org/taxpub"><tp:treatment-meta><kwd-group><label>Taxon classification</label><kwd>
              <named-content content-type="kingdom">Animalia</named-content>
            </kwd><kwd>
              <named-content content-type="order">Hymenoptera</named-content>
            </kwd><kwd>
              <named-content content-type="family">Halictidae</named-content>
            </kwd></kwd-group><mixed-citation publication-type="journal"><person-group><name><surname>Gibbs</surname><given-names>Jason</given-names></name><name><surname>Bass</surname><given-names>Amber</given-names></name><name><surname>Morgan</surname><given-names>Katherine</given-names></name></person-group><article-title>﻿<italic><tp:taxon-name><tp:taxon-name-part taxon-name-part-type="genus" reg="Habralictus">Habralictus</tp:taxon-name-part></tp:taxon-name></italic> and <italic><tp:taxon-name><tp:taxon-name-part taxon-name-part-type="genus" reg="Lasioglossum">Lasioglossum</tp:taxon-name-part></tp:taxon-name></italic> of Saint Lucia and Saint Vincent and the Grenadines, Lesser Antilles (<tp:taxon-name><tp:taxon-name-part taxon-name-part-type="order">Hymenoptera</tp:taxon-name-part></tp:taxon-name>, <tp:taxon-name><tp:taxon-name-part taxon-name-part-type="superfamily">Apoidea</tp:taxon-name-part></tp:taxon-name>, <tp:taxon-name><tp:taxon-name-part taxon-name-part-type="family">Halictidae</tp:taxon-name-part></tp:taxon-name>)</article-title><source>Zookeys</source><day>18</day><month>03</month><year>2022</year><volume>1089</volume><fpage>125</fpage><lpage>167</lpage><pub-id pub-id-type="doi">10.3897/zookeys.1089.72645</pub-id></mixed-citation></tp:treatment-meta><tp:nomenclature><label>﻿</label><tp:taxon-name><tp:taxon-name-part taxon-name-part-type="genus" reg="Lasioglossum">Lasioglossum</tp:taxon-name-part> (<tp:taxon-name-part taxon-name-part-type="subgenus" reg="Habralictellus">Habralictellus</tp:taxon-name-part>) <tp:taxon-name-part taxon-name-part-type="species" reg="delphiae">delphiae</tp:taxon-name-part><object-id xmlns:xlink="http://www.w3.org/1999/xlink" content-type="zoobank" xlink:type="simple">http://zoobank.org/D804A754-5BD9-4860-B4C5-793174EFE490</object-id></tp:taxon-name><tp:taxon-status xmlns:xlink="http://www.w3.org/1999/xlink" xlink:type="simple">sp. nov.</tp:taxon-status><xref ref-type="fig" rid="F9">Fig. 9</xref></tp:nomenclature><tp:treatment-sec sec-type="Holotype" id="SECID0ETIBG"><title>Holotype.</title><p><bold>Saint Lucia</bold>. • Savannes [Bay] Mangrove Res., <named-content xmlns:xlink="http://www.w3.org/1999/xlink" content-type="dwc:verbatimCoordinates" xlink:type="simple"><named-content content-type="geo-json" specific-use="{&#34;type&#34;:&#34;Point&#34;,&#34;coordinates&#34;:[-60.915000,13.766000]}" id="NCID0E5IBG" xlink:type="simple">13.766, -60.915</named-content></named-content> [13 45.97 60 54.88], 0–5 m, 3.V.2009, leg. C.M. Delphia (♀ <named-content xmlns:xlink="http://www.w3.org/1999/xlink" content-type="dwc:institutional_code" xlink:type="simple">MTEC</named-content>, to be deposited in the <named-content xmlns:xlink="http://www.w3.org/1999/xlink" content-type="dwc:institutional_code" xlink:type="simple">USNM</named-content>).</p><fig id="F9" position="float" orientation="portrait"><object-id xmlns:xlink="http://www.w3.org/1999/xlink" content-type="doi" xlink:type="simple">10.3897/zookeys.1089.72645.figure9</object-id><label>Figure 9.</label><caption><p><tp:taxon-name><tp:taxon-name-part taxon-name-part-type="genus" reg="Lasioglossum">Lasioglossum</tp:taxon-name-part> (<tp:taxon-name-part taxon-name-part-type="subgenus" reg="Habralictellus">Habralictellus</tp:taxon-name-part>) <tp:taxon-name-part taxon-name-part-type="species" reg="delphiae">delphiae</tp:taxon-name-part></tp:taxon-name> sp. nov., paratype female <bold>A</bold> dorsal habitus <bold>B</bold> head, frontal view <bold>C</bold> lateral habitus.</p></caption><graphic xmlns:xlink="http://www.w3.org/1999/xlink" xlink:href="zookeys-1089-125-g009.jpg" position="float" orientation="portrait" xlink:type="simple" id="oo_660575.jpg"><uri content-type="original_file" xlink:type="simple">https://binary.pensoft.net/fig/660575</uri></graphic></fig></tp:treatment-sec><tp:treatment-sec sec-type="Paratypes" id="SECID0EMKBG"><title>Paratypes.</title><p><bold>Saint Lucia</bold> • <bold>Micoud District</bold> • Escap Community Fond Bay at beach, [13 83.16 60 89.30], 1 m, 8.V.2009, leg. C.M. Delphia, J.B. Runyon (♀ <named-content xmlns:xlink="http://www.w3.org/1999/xlink" content-type="dwc:institutional_code" xlink:type="simple">MTEC</named-content>).</p></tp:treatment-sec><tp:treatment-sec sec-type="diagnosis" id="SECID0E1KBG"><title>Diagnosis.</title><p><italic><tp:taxon-name><tp:taxon-name-part taxon-name-part-type="genus" reg="Lasioglossum">Lasioglossum</tp:taxon-name-part><tp:taxon-name-part taxon-name-part-type="species" reg="delphiae">delphiae</tp:taxon-name-part></tp:taxon-name></italic> is easily distinguishable as a member of the subgenus <tp:taxon-name><tp:taxon-name-part taxon-name-part-type="genus" reg="Lasioglossum"/><tp:taxon-name-part taxon-name-part-type="subgenus" reg="Habralictellus">Habralictellus</tp:taxon-name-part></tp:taxon-name>. It has two submarginal cells (1rs-m absent). It closely resembles <tp:taxon-name><tp:taxon-name-part taxon-name-part-type="genus" reg="Lasioglossum">L.</tp:taxon-name-part> (<tp:taxon-name-part taxon-name-part-type="subgenus" reg="Habralictellus">H.</tp:taxon-name-part>) <tp:taxon-name-part taxon-name-part-type="species" reg="roseauense">roseauense</tp:taxon-name-part></tp:taxon-name> from Dominica. <italic><tp:taxon-name><tp:taxon-name-part taxon-name-part-type="genus" reg="Lasioglossum">Lasioglossum</tp:taxon-name-part><tp:taxon-name-part taxon-name-part-type="species" reg="delphiae">delphiae</tp:taxon-name-part></tp:taxon-name></italic> has the mesoscutellum very weakly sculptured, almost polished with distinct, sparse punctures (mesoscutellum dull, sculpturing stronger, similar to that of mesoscutum in <italic><tp:taxon-name><tp:taxon-name-part taxon-name-part-type="genus" reg="Lasioglossum">L.</tp:taxon-name-part><tp:taxon-name-part taxon-name-part-type="species" reg="roseauense">roseauense</tp:taxon-name-part></tp:taxon-name></italic>) and the metasomal terga have orange bands basally (all dark in <italic><tp:taxon-name><tp:taxon-name-part taxon-name-part-type="genus" reg="Lasioglossum">L.</tp:taxon-name-part><tp:taxon-name-part taxon-name-part-type="species" reg="roseauense">roseauense</tp:taxon-name-part></tp:taxon-name></italic>). There is more yellow on the foreleg of <italic><tp:taxon-name><tp:taxon-name-part taxon-name-part-type="genus" reg="Lasioglossum">L.</tp:taxon-name-part><tp:taxon-name-part taxon-name-part-type="species" reg="delphiae">delphiae</tp:taxon-name-part></tp:taxon-name></italic> than <italic><tp:taxon-name><tp:taxon-name-part taxon-name-part-type="genus" reg="Lasioglossum">L.</tp:taxon-name-part><tp:taxon-name-part taxon-name-part-type="species" reg="roseauense">roseauense</tp:taxon-name-part></tp:taxon-name></italic>, although such colour characters may not be reliable given the limited material available.</p></tp:treatment-sec><tp:treatment-sec sec-type="description" id="SECID0EZNBG"><title>Description.</title><p><bold>Female</bold> (<italic>n</italic> = 2). Length 4.5 mm; head length 1.1–1.2 mm; head width 1.2–1.3 mm; intertegular distance 0.9–1.04 mm; wing length 1.7–1.8 mm.</p><p><bold><italic>Colouration</italic>.</bold> Head and mesosoma dull metallic golden-green, metapostnotum blue-green. Clypeal apex reddish brown. Labrum reddish brown to orange. Mandible orange with black base and red apex. Scape brown apically, orange basally. Flagellum brown, F3-F11 orange-brown ventrally. Pronotal lobe reddish brown. Tegula amber. Wing membrane hyaline, veins brown. Legs brown, except orange on pro- and mesotrochanters, protibia, protarsi, ventral surface of mesotibia, mesotarsi 2–5, and apices of metafemur and metatibia. Metasomal terga reddish brown with orange patches basally on terga.</p><p><bold><italic>Pubescence</italic>.</bold> Body with sparse pilosity, dull white to faintly yellowish. Tomentum on pronotal dorsolateral angles and lobe. Mesoscutal pilosity sparse erect. Wing setae dark. Acarinarial fan absent, only sparse erect setae on anterior face of T1. Terga with only sparse setae, without apical fringes or basal tomentum.</p><p><bold><italic>Surface sculpture</italic>.</bold> Clypeal punctures sparse (<abbrev xmlns:xlink="http://www.w3.org/1999/xlink" xlink:title="length of interspaces" id="ABBRID0EYOBG" xlink:type="simple">IS</abbrev> = 1–2.5 <abbrev xmlns:xlink="http://www.w3.org/1999/xlink" xlink:title="puncture diameter" id="ABBRID0E3OBG" xlink:type="simple">PD</abbrev>), interspaces weakly imbricate almost polished on apical half, basally tessellate-granular. Supraclypeal punctures sparse (<abbrev xmlns:xlink="http://www.w3.org/1999/xlink" xlink:title="length of interspaces" id="ABBRID0EAPBG" xlink:type="simple">IS</abbrev> = 1–3 <abbrev xmlns:xlink="http://www.w3.org/1999/xlink" xlink:title="puncture diameter" id="ABBRID0EEPBG" xlink:type="simple">PD</abbrev>), interspaces finely reticulate-granular. Paraocular area punctures sparse (<abbrev xmlns:xlink="http://www.w3.org/1999/xlink" xlink:title="length of interspaces" id="ABBRID0EIPBG" xlink:type="simple">IS</abbrev> = 1–2.5 <abbrev xmlns:xlink="http://www.w3.org/1999/xlink" xlink:title="puncture diameter" id="ABBRID0EMPBG" xlink:type="simple">PD</abbrev>), interspaces granular. Frons punctures indistinct, sparse (<abbrev xmlns:xlink="http://www.w3.org/1999/xlink" xlink:title="length of interspaces" id="ABBRID0EQPBG" xlink:type="simple">IS</abbrev> = 1–3 <abbrev xmlns:xlink="http://www.w3.org/1999/xlink" xlink:title="puncture diameter" id="ABBRID0EUPBG" xlink:type="simple">PD</abbrev>). Vertex granular. Gena lineolate, postgena lineolate. Tegula finely punctate on anterior half (<abbrev xmlns:xlink="http://www.w3.org/1999/xlink" xlink:title="length of interspaces" id="ABBRID0EYPBG" xlink:type="simple">IS</abbrev> = 1–2.5 <abbrev xmlns:xlink="http://www.w3.org/1999/xlink" xlink:title="puncture diameter" id="ABBRID0E3PBG" xlink:type="simple">PD</abbrev>), interspaces imbricate, posterior half glabrous. Mesoscutal punctures sparse (<abbrev xmlns:xlink="http://www.w3.org/1999/xlink" xlink:title="length of interspaces" id="ABBRID0EAQBG" xlink:type="simple">IS</abbrev> = 2–3.5 <abbrev xmlns:xlink="http://www.w3.org/1999/xlink" xlink:title="puncture diameter" id="ABBRID0EEQBG" xlink:type="simple">PD</abbrev>), interspaces tessellate; mesoscutellar punctures coarser, sparse (<abbrev xmlns:xlink="http://www.w3.org/1999/xlink" xlink:title="length of interspaces" id="ABBRID0EIQBG" xlink:type="simple">IS</abbrev> = 2–4 <abbrev xmlns:xlink="http://www.w3.org/1999/xlink" xlink:title="puncture diameter" id="ABBRID0EMQBG" xlink:type="simple">PD</abbrev>), interspaces shiny imbricate. Metanotum granular. Metapostnotum transversely lineolate at base, imbricate along apical margins. Preëpisternum tessellate-granular. Hypoepimeral area indistinctly punctate, interspaces tessellate-granular. Mesepisternum indistinct, sparsely punctate (<abbrev xmlns:xlink="http://www.w3.org/1999/xlink" xlink:title="length of interspaces" id="ABBRID0EQQBG" xlink:type="simple">IS</abbrev> = 1–3 <abbrev xmlns:xlink="http://www.w3.org/1999/xlink" xlink:title="puncture diameter" id="ABBRID0EUQBG" xlink:type="simple">PD</abbrev>), interspaces tessellate-granular. Metepisternum lineolate dorsally, imbricate ventrally. Propodeal lateral face tessellate-imbricate, sparsely punctate; posterior face imbricate, sparsely punctate. T1 anterior face polished, dorsally coriarious. T2-T5 sparsely punctate, interspaces coriarious.</p><p><bold><italic>Structure</italic>.</bold> Face length/width ratio 0.77 (0.01 SD). <abbrev xmlns:xlink="http://www.w3.org/1999/xlink" xlink:title="upper interocular distance" id="ABBRID0E6QBG" xlink:type="simple">UOD</abbrev>/<abbrev xmlns:xlink="http://www.w3.org/1999/xlink" xlink:title="lower interocular distance" id="ABBRID0EDRBG" xlink:type="simple">LOD</abbrev> ratio 1.18 (± 0 SD). Clypeus projecting ~70% below suborbital tangent; apicolateral denticles low rounded knobs. Supraclypeal area length/width ratio 0.7 (± 0.01 SD). Hypostomal carinae parallel. Pronotal angle obtuse. Mesoscutum length/width ratio 0.83 (± 0.04 SD); mesoscutum/mesoscutellum length ratio 2.7 (± 0.09 SD); mesoscutellum/metanotum length ratio 1.98 (± 0.1 SD); metanotum/metapostnotum length ratio 0.57 (± 0.06 SD). Propodeum lateral carinae reaching halfway to dorsal margin; oblique carina absent. Tegula shape ovoid. Forewing with two submarginal cells. Distal hamuli arranged 2-1-2. Inner metatibial spur pectinate, with four branches not including apex of rachis, proximal branch much longer than width of rachis. Metasoma ovoid, apical impressed area medially ~ 1/2 longitudinal length of basal area.</p></tp:treatment-sec><tp:treatment-sec sec-type="etymology" id="SECID0EHRBG"><title>Etymology.</title><p>The species is named for Casey Delphia for her kind support of JG’s studies of Caribbean bees generally and in appreciation for collecting the specimens above and bringing them to his attention.</p></tp:treatment-sec><tp:treatment-sec sec-type="notes" id="SECID0EMRBG"><title>Notes.</title><p><italic><tp:taxon-name><tp:taxon-name-part taxon-name-part-type="genus" reg="Lasioglossum">Lasioglossum</tp:taxon-name-part><tp:taxon-name-part taxon-name-part-type="species" reg="delphiae">delphiae</tp:taxon-name-part></tp:taxon-name></italic> was collected from dry forest/beach habitats near the coast (C. Delphia, in litt.).</p></tp:treatment-sec></tp:taxon-treatment>
