# Supplementary material for: ﻿Habralictus and Lasioglossum of Saint Lucia and Saint Vincent and the Grenadines, Lesser Antilles (Hymenoptera, Apoidea, Halictidae)
Source: Zookeys. 2022 Mar 18;1089:125–67. doi: 10.3897/zookeys.1089.72645 (PMC8956565; doi:10.3897/zookeys.1089.72645)
Supplement: XML Treatment for Lasioglossum (Dialictus) cyaneum [file zookeys.1089.72645-treatment9.xml]

<!DOCTYPE tp:taxon-treatment
  PUBLIC "-//TaxonX//DTD Taxonomic Treatment Publishing DTD v0 20100105//EN" "tax-treatment-NSO.dtd">
<tp:taxon-treatment xmlns:tp="http://www.plazi.org/taxpub"><tp:treatment-meta><kwd-group><label>Taxon classification</label><kwd>
              <named-content content-type="kingdom">Animalia</named-content>
            </kwd><kwd>
              <named-content content-type="order">Hymenoptera</named-content>
            </kwd><kwd>
              <named-content content-type="family">Halictidae</named-content>
            </kwd></kwd-group><mixed-citation publication-type="journal"><person-group><name><surname>Gibbs</surname><given-names>Jason</given-names></name><name><surname>Bass</surname><given-names>Amber</given-names></name><name><surname>Morgan</surname><given-names>Katherine</given-names></name></person-group><article-title>﻿<italic><tp:taxon-name><tp:taxon-name-part taxon-name-part-type="genus" reg="Habralictus">Habralictus</tp:taxon-name-part></tp:taxon-name></italic> and <italic><tp:taxon-name><tp:taxon-name-part taxon-name-part-type="genus" reg="Lasioglossum">Lasioglossum</tp:taxon-name-part></tp:taxon-name></italic> of Saint Lucia and Saint Vincent and the Grenadines, Lesser Antilles (<tp:taxon-name><tp:taxon-name-part taxon-name-part-type="order">Hymenoptera</tp:taxon-name-part></tp:taxon-name>, <tp:taxon-name><tp:taxon-name-part taxon-name-part-type="superfamily">Apoidea</tp:taxon-name-part></tp:taxon-name>, <tp:taxon-name><tp:taxon-name-part taxon-name-part-type="family">Halictidae</tp:taxon-name-part></tp:taxon-name>)</article-title><source>Zookeys</source><day>18</day><month>03</month><year>2022</year><volume>1089</volume><fpage>125</fpage><lpage>167</lpage><pub-id pub-id-type="doi">10.3897/zookeys.1089.72645</pub-id></mixed-citation></tp:treatment-meta><tp:nomenclature><label>﻿</label><tp:taxon-name><tp:taxon-name-part taxon-name-part-type="genus" reg="Lasioglossum">Lasioglossum</tp:taxon-name-part> (<tp:taxon-name-part taxon-name-part-type="subgenus" reg="Dialictus">Dialictus</tp:taxon-name-part>) <tp:taxon-name-part taxon-name-part-type="species" reg="cyaneum">cyaneum</tp:taxon-name-part></tp:taxon-name><tp:taxon-authority>(Ashmead 1900)</tp:taxon-authority><xref ref-type="fig" rid="F10">Figs 10</xref><xref ref-type="fig" rid="F11">, 11</xref><xref ref-type="fig" rid="F12">, 12</xref><xref ref-type="fig" rid="F13">, 13</xref><tp:nomenclature-citation-list><tp:nomenclature-citation><tp:taxon-name>
                <tp:taxon-name-part taxon-name-part-type="genus" reg="Halictus">Halictus</tp:taxon-name-part>
                <tp:taxon-name-part taxon-name-part-type="species" reg="cyaneus">cyaneus</tp:taxon-name-part>
              </tp:taxon-name><comment><xref ref-type="bibr" rid="B4">Ashmead (1900</xref>: 218–220). Saint Vincent. Syntype males (2) and females (3) (<abbrev xmlns:xlink="http://www.w3.org/1999/xlink" xlink:title="Natural History Museum" id="ABBRID0EGUBG" xlink:type="simple">NHMUK</abbrev>, <named-content xmlns:xlink="http://www.w3.org/1999/xlink" content-type="dwc:institutional_code" xlink:type="simple">USNM</named-content>; Figs <xref ref-type="fig" rid="F10">10</xref>, <xref ref-type="fig" rid="F11">11</xref>).</comment></tp:nomenclature-citation><tp:nomenclature-citation><tp:taxon-name>
                <tp:taxon-name-part taxon-name-part-type="genus" reg="Dufourea">Dufourea</tp:taxon-name-part>
                <tp:taxon-name-part taxon-name-part-type="species" reg="subcyanea">subcyanea</tp:taxon-name-part>
              </tp:taxon-name><comment><xref ref-type="bibr" rid="B4">Ashmead (1900</xref>: 215). Saint Vincent. Holotype male (<abbrev xmlns:xlink="http://www.w3.org/1999/xlink" xlink:title="Natural History Museum" id="ABBRID0EGVBG" xlink:type="simple">NHMUK</abbrev>). Syn. nov.</comment></tp:nomenclature-citation><tp:nomenclature-citation><tp:taxon-name>
                <tp:taxon-name-part taxon-name-part-type="genus" reg="Trigona">Trigona</tp:taxon-name-part>
                <tp:taxon-name-part taxon-name-part-type="species" reg="nigrocyanea">nigrocyanea</tp:taxon-name-part>
              </tp:taxon-name><comment><xref ref-type="bibr" rid="B4">Ashmead (1900</xref>: 208). Saint Vincent – Leeward side. Holotype male (<abbrev xmlns:xlink="http://www.w3.org/1999/xlink" xlink:title="Natural History Museum" id="ABBRID0E1VBG" xlink:type="simple">NHMUK</abbrev>; Fig. <xref ref-type="fig" rid="F12">12</xref>). Syn. nov.</comment></tp:nomenclature-citation><tp:nomenclature-citation><tp:taxon-name>
                <tp:taxon-name-part taxon-name-part-type="genus" reg="Dufourea">Dufourea</tp:taxon-name-part>
                <tp:taxon-name-part taxon-name-part-type="species" reg="subcyanea">subcyanea</tp:taxon-name-part>
              </tp:taxon-name><comment>: <xref ref-type="bibr" rid="B4">Ashmead (1900</xref>: 303) checklist; <xref ref-type="bibr" rid="B32">Friese (1909</xref>: 38) catalogue.</comment></tp:nomenclature-citation><tp:nomenclature-citation><tp:taxon-name>
                <tp:taxon-name-part taxon-name-part-type="genus" reg="Halictus">Halictus</tp:taxon-name-part>
                <tp:taxon-name-part taxon-name-part-type="species" reg="cyaneus">cyaneus</tp:taxon-name-part>
              </tp:taxon-name><comment>: <xref ref-type="bibr" rid="B4">Ashmead (1900</xref>: 304) checklist; <xref ref-type="bibr" rid="B32">Friese (1909</xref>: 37) catalogue.</comment></tp:nomenclature-citation><tp:nomenclature-citation><tp:taxon-name>
                <tp:taxon-name-part taxon-name-part-type="genus" reg="Dialictus">Dialictus</tp:taxon-name-part>
                <tp:taxon-name-part taxon-name-part-type="species" reg="cyaneus">cyaneus</tp:taxon-name-part>
              </tp:taxon-name><comment>: <xref ref-type="bibr" rid="B10">Cockerell (1904</xref>: 235) taxonomic placement; <xref ref-type="bibr" rid="B66">Moure and Hurd (1987</xref>: 98) catalogue; <xref ref-type="bibr" rid="B64">Moure (2007</xref>: 848, 849) catalogue.</comment></tp:nomenclature-citation><tp:nomenclature-citation><tp:taxon-name>
                <tp:taxon-name-part taxon-name-part-type="genus" reg="Dialictus">Dialictus</tp:taxon-name-part>
                <tp:taxon-name-part taxon-name-part-type="species" reg="nigrocyaneus">nigrocyaneus</tp:taxon-name-part>
              </tp:taxon-name><comment>: <xref ref-type="bibr" rid="B64">Moure (2007</xref>: 852) catalogue.</comment></tp:nomenclature-citation><tp:nomenclature-citation><tp:taxon-name>
                <tp:taxon-name-part taxon-name-part-type="genus" reg="Dialictus">Dialictus</tp:taxon-name-part>
                <tp:taxon-name-part taxon-name-part-type="species" reg="subcyaneus">subcyaneus</tp:taxon-name-part>
              </tp:taxon-name><comment>; <xref ref-type="bibr" rid="B14">Cockerell (1922</xref>: 268) taxonomic notes; <xref ref-type="bibr" rid="B79">Sandhouse (1923</xref>: 194) checklist; <xref ref-type="bibr" rid="B64">Moure (2007</xref>: 855) catalogue; <xref ref-type="bibr" rid="B66">Moure and Hurd (1987</xref>: 132) catalogue.</comment></tp:nomenclature-citation><tp:nomenclature-citation><tp:taxon-name>
                <tp:taxon-name-part taxon-name-part-type="genus" reg="Lasioglossum">Lasioglossum</tp:taxon-name-part>
                <tp:taxon-name-part taxon-name-part-type="species" reg="cyaneum">cyaneum</tp:taxon-name-part>
              </tp:taxon-name><comment>: <xref ref-type="bibr" rid="B45">Gibbs (2016</xref>: 6) taxonomic characters.</comment></tp:nomenclature-citation><tp:nomenclature-citation><tp:taxon-name>
                <tp:taxon-name-part taxon-name-part-type="genus" reg="Trigona">Trigona</tp:taxon-name-part>
                <tp:taxon-name-part taxon-name-part-type="species" reg="nigrocyanea">nigrocyanea</tp:taxon-name-part>
              </tp:taxon-name><comment>: <xref ref-type="bibr" rid="B4">Ashmead (1900</xref>: 299) checklist; <xref ref-type="bibr" rid="B32">Friese (1909</xref>: 39) catalogue; <xref ref-type="bibr" rid="B53">Lutz and Cockerell (1920</xref>: 499) checklist, type locality.</comment></tp:nomenclature-citation></tp:nomenclature-citation-list></tp:nomenclature><tp:treatment-sec sec-type="material" id="SECID0E41BG"><title>Material examined.</title><p><bold><abbrev xmlns:xlink="http://www.w3.org/1999/xlink" xlink:title="Saint Vincent and the Grenadines" id="ABBRID0EE2BG" xlink:type="simple">SVG</abbrev> • Saint Vincent</bold> • Saint Vincent (<italic><tp:taxon-name><tp:taxon-name-part taxon-name-part-type="genus" reg="Halictus">Halictus</tp:taxon-name-part><tp:taxon-name-part taxon-name-part-type="species" reg="cyaneus">cyaneus</tp:taxon-name-part></tp:taxon-name></italic> syntypes 1 ♀ 1 ♂ <named-content xmlns:xlink="http://www.w3.org/1999/xlink" content-type="dwc:institutional_code" xlink:type="simple">USNM</named-content>); Saint Vincent (<italic><tp:taxon-name><tp:taxon-name-part taxon-name-part-type="genus" reg="Dufourea">Dufourea</tp:taxon-name-part><tp:taxon-name-part taxon-name-part-type="species" reg="subcyanea">subcyanea</tp:taxon-name-part></tp:taxon-name></italic> holotype ♂ <abbrev xmlns:xlink="http://www.w3.org/1999/xlink" xlink:title="Natural History Museum" id="ABBRID0ED3BG" xlink:type="simple">NHMUK</abbrev>); Saint Vincent, leeward side (<italic><tp:taxon-name><tp:taxon-name-part taxon-name-part-type="genus" reg="Trigona">Trigona</tp:taxon-name-part><tp:taxon-name-part taxon-name-part-type="species" reg="nigrocyanea">nigrocyanea</tp:taxon-name-part></tp:taxon-name></italic> holotype ♂ <abbrev xmlns:xlink="http://www.w3.org/1999/xlink" xlink:title="Natural History Museum" id="ABBRID0ES3BG" xlink:type="simple">NHMUK</abbrev>; from photos) • <bold>St. George Parish</bold> • Majorca Mts., Riley Rd., <named-content xmlns:xlink="http://www.w3.org/1999/xlink" content-type="dwc:verbatimCoordinates" xlink:type="simple"><named-content content-type="geo-json" specific-use="{&#34;type&#34;:&#34;Point&#34;,&#34;coordinates&#34;:[-61.193556,13.180694]}" id="NCID0E23BG" xlink:type="simple">13.180694 -61.193556</named-content></named-content>, 366 m, 13.V.2016, leg. Miklasevskaja and Ferrari (1 ♂ <abbrev xmlns:xlink="http://www.w3.org/1999/xlink" xlink:title="J.B. Wallis / R.E. Roughley Museum of Entomology" id="ABBRID0EA4BG" xlink:type="simple">WRME</abbrev>) • <bold>St. Patrick Parish</bold> • Cumberland Valley, 17.VI.1977, leg., E.E. Grissell (6 ♂ <abbrev xmlns:xlink="http://www.w3.org/1999/xlink" xlink:title="Florida State collection of Arthropods" id="ABBRID0EG4BG" xlink:type="simple">FSCA</abbrev>).</p><fig id="F10" position="float" orientation="portrait"><object-id xmlns:xlink="http://www.w3.org/1999/xlink" content-type="doi" xlink:type="simple">10.3897/zookeys.1089.72645.figure10</object-id><label>Figure 10.</label><caption><p><tp:taxon-name><tp:taxon-name-part taxon-name-part-type="genus" reg="Lasioglossum">Lasioglossum</tp:taxon-name-part> (<tp:taxon-name-part taxon-name-part-type="subgenus" reg="Dialictus">Dialictus</tp:taxon-name-part>) <tp:taxon-name-part taxon-name-part-type="species" reg="cyaneum">cyaneum</tp:taxon-name-part></tp:taxon-name> (Ashmead), syntype female of <italic><tp:taxon-name><tp:taxon-name-part taxon-name-part-type="genus" reg="Halictus">Halictus</tp:taxon-name-part><tp:taxon-name-part taxon-name-part-type="species" reg="cyaneus">cyaneus</tp:taxon-name-part></tp:taxon-name></italic> Ashmead <bold>A</bold> dorsal habitus <bold>B</bold> head, frontal view <bold>C</bold> lateral habitus. Images courtesy of the National Museum of Natural History, Smithsonian Institution. <ext-link xmlns:xlink="http://www.w3.org/1999/xlink" xlink:type="simple" ext-link-type="uri" xlink:href="https://collections.nmnh.si.edu/search/ento/">https://collections.nmnh.si.edu/search/ento/</ext-link></p></caption></fig><fig id="F11" position="float" orientation="portrait"><object-id xmlns:xlink="http://www.w3.org/1999/xlink" content-type="doi" xlink:type="simple">10.3897/zookeys.1089.72645.figure11</object-id><label>Figure 11.</label><caption><p><tp:taxon-name><tp:taxon-name-part taxon-name-part-type="genus" reg="Lasioglossum">Lasioglossum</tp:taxon-name-part> (<tp:taxon-name-part taxon-name-part-type="subgenus" reg="Dialictus">Dialictus</tp:taxon-name-part>) <tp:taxon-name-part taxon-name-part-type="species" reg="cyaneum">cyaneum</tp:taxon-name-part></tp:taxon-name> (Ashmead), syntype male of <italic><tp:taxon-name><tp:taxon-name-part taxon-name-part-type="genus" reg="Halictus">Halictus</tp:taxon-name-part><tp:taxon-name-part taxon-name-part-type="species" reg="cyaneus">cyaneus</tp:taxon-name-part></tp:taxon-name></italic> Ashmead <bold>A</bold> dorsal habitus <bold>B</bold> head, frontal view <bold>C</bold> lateral habitus. Images courtesy of the National Museum of Natural History, Smithsonian Institution. <ext-link xmlns:xlink="http://www.w3.org/1999/xlink" xlink:type="simple" ext-link-type="uri" xlink:href="https://collections.nmnh.si.edu/search/ento/">https://collections.nmnh.si.edu/search/ento/</ext-link></p></caption><graphic xmlns:xlink="http://www.w3.org/1999/xlink" xlink:href="zookeys-1089-125-g010.jpg" position="float" orientation="portrait" xlink:type="simple" id="oo_660576.jpg"><uri content-type="original_file" xlink:type="simple">https://binary.pensoft.net/fig/660576</uri></graphic></fig></tp:treatment-sec><tp:treatment-sec sec-type="Taxonomic notes" id="SECID0EGAAI"><title>Taxonomic notes.</title><p><italic><tp:taxon-name><tp:taxon-name-part taxon-name-part-type="genus" reg="Lasioglossum">Lasioglossum</tp:taxon-name-part><tp:taxon-name-part taxon-name-part-type="species" reg="cyaneum">cyaneum</tp:taxon-name-part></tp:taxon-name></italic> is structurally similar to <italic><tp:taxon-name><tp:taxon-name-part taxon-name-part-type="genus" reg="Lasioglossum">L.</tp:taxon-name-part><tp:taxon-name-part taxon-name-part-type="species" reg="plumbeum">plumbeum</tp:taxon-name-part></tp:taxon-name></italic> and <italic><tp:taxon-name><tp:taxon-name-part taxon-name-part-type="genus" reg="Lasioglossum">L.</tp:taxon-name-part><tp:taxon-name-part taxon-name-part-type="species" reg="sanctivincenti">sanctivincenti</tp:taxon-name-part></tp:taxon-name></italic> but is easily recognisable by the entirely blue body and dark wing venation. The male T1-T6 are blue on the disc and dark reddish brown on the lateral and apical margins. The head is distinctly shorter (female and male face length/head width = 0.82–0.85) than <italic><tp:taxon-name><tp:taxon-name-part taxon-name-part-type="genus" reg="Lasioglossum">L.</tp:taxon-name-part><tp:taxon-name-part taxon-name-part-type="species" reg="plumbeum">plumbeum</tp:taxon-name-part></tp:taxon-name></italic> (male face length/head width = 0.87–0.90). Both <italic><tp:taxon-name><tp:taxon-name-part taxon-name-part-type="genus" reg="Dufourea">Dufourea</tp:taxon-name-part><tp:taxon-name-part taxon-name-part-type="species" reg="subcyanea">subcyanea</tp:taxon-name-part></tp:taxon-name></italic> and <italic><tp:taxon-name><tp:taxon-name-part taxon-name-part-type="genus" reg="Trigona">Trigona</tp:taxon-name-part><tp:taxon-name-part taxon-name-part-type="species" reg="nigrocyanea">nigrocyanea</tp:taxon-name-part></tp:taxon-name></italic> were described from single males in the same publication with <italic><tp:taxon-name><tp:taxon-name-part taxon-name-part-type="genus" reg="Halictus">Halictus</tp:taxon-name-part><tp:taxon-name-part taxon-name-part-type="species" reg="cyaneus">cyaneus</tp:taxon-name-part></tp:taxon-name></italic>. The former differs from <italic><tp:taxon-name><tp:taxon-name-part taxon-name-part-type="genus" reg="Lasioglossum">L.</tp:taxon-name-part><tp:taxon-name-part taxon-name-part-type="species" reg="cyaneum">cyaneum</tp:taxon-name-part></tp:taxon-name></italic> only in the absence of vein 1rs-m, leading to two submarginal cells rather than three. Loss of this vein is relatively common in <tp:taxon-name><tp:taxon-name-part taxon-name-part-type="genus" reg="Lasioglossum">L.</tp:taxon-name-part> (<tp:taxon-name-part taxon-name-part-type="subgenus" reg="Dialictus">Dialictus</tp:taxon-name-part>)</tp:taxon-name> (<xref ref-type="bibr" rid="B43">Gibbs 2010b</xref>; <xref ref-type="bibr" rid="B81">Scarpulla 2018</xref>; see also <italic><tp:taxon-name><tp:taxon-name-part taxon-name-part-type="genus" reg="Lasioglossum">L.</tp:taxon-name-part><tp:taxon-name-part taxon-name-part-type="species" reg="gemmeum">gemmeum</tp:taxon-name-part></tp:taxon-name></italic> below), which led to the synonymy of the genus-group names <italic><tp:taxon-name><tp:taxon-name-part taxon-name-part-type="genus" reg="Dialictus">Dialictus</tp:taxon-name-part></tp:taxon-name></italic> and <italic><tp:taxon-name><tp:taxon-name-part taxon-name-part-type="genus" reg="Chloralictus">Chloralictus</tp:taxon-name-part></tp:taxon-name></italic> (<xref ref-type="bibr" rid="B61">Mitchell 1960</xref>). The holotype of <italic><tp:taxon-name><tp:taxon-name-part taxon-name-part-type="genus" reg="Trigona">Trigona</tp:taxon-name-part><tp:taxon-name-part taxon-name-part-type="species" reg="nigrocyanea">nigrocyanea</tp:taxon-name-part></tp:taxon-name></italic> is glued to the side of a card and has most of the metasoma missing. It is very evidently a <tp:taxon-name><tp:taxon-name-part taxon-name-part-type="genus" reg="Lasioglossum">Lasioglossum</tp:taxon-name-part> (<tp:taxon-name-part taxon-name-part-type="subgenus" reg="Dialictus">Dialictus</tp:taxon-name-part>)</tp:taxon-name>. The first tergum is intact and shows distinct metallic reflections consistent with <italic><tp:taxon-name><tp:taxon-name-part taxon-name-part-type="genus" reg="Lasioglossum">L.</tp:taxon-name-part><tp:taxon-name-part taxon-name-part-type="species" reg="cyaneum">cyaneum</tp:taxon-name-part></tp:taxon-name></italic>. <xref ref-type="bibr" rid="B4">Ashmead (1900)</xref> describes the abdomen as ‘rufous, black at base only’, but cannot be verified with most of the metasoma missing. In other respects, the holotype matches well with <italic><tp:taxon-name><tp:taxon-name-part taxon-name-part-type="genus" reg="Lasioglossum">L.</tp:taxon-name-part><tp:taxon-name-part taxon-name-part-type="species" reg="cyaneum">cyaneum</tp:taxon-name-part></tp:taxon-name></italic>, including the relatively smooth metapostnotum between carinulae.</p><fig id="F12" position="float" orientation="portrait"><object-id xmlns:xlink="http://www.w3.org/1999/xlink" content-type="doi" xlink:type="simple">10.3897/zookeys.1089.72645.figure12</object-id><label>Figure 12.</label><caption><p><tp:taxon-name><tp:taxon-name-part taxon-name-part-type="genus" reg="Lasioglossum">Lasioglossum</tp:taxon-name-part> (<tp:taxon-name-part taxon-name-part-type="subgenus" reg="Dialictus">Dialictus</tp:taxon-name-part>) <tp:taxon-name-part taxon-name-part-type="species" reg="cyaneum">cyaneum</tp:taxon-name-part></tp:taxon-name> (Ashmead), syntype male of <italic><tp:taxon-name><tp:taxon-name-part taxon-name-part-type="genus" reg="Trigona">Trigona</tp:taxon-name-part><tp:taxon-name-part taxon-name-part-type="species" reg="nigrocyanea">nigrocyanea</tp:taxon-name-part></tp:taxon-name></italic> Ashmead <bold>A</bold> dorsal habitus <bold>B</bold> head, frontal view <bold>C</bold> lateral habitus. Images courtesy of the Trustees of the Natural History Museum, London (<ext-link xmlns:xlink="http://www.w3.org/1999/xlink" xlink:type="simple" ext-link-type="uri" xlink:href="https://creativecommons.org/licenses/by/4.0/">https://creativecommons.org/licenses/by/4.0/</ext-link>). Photographs by David Notton.</p></caption><graphic xmlns:xlink="http://www.w3.org/1999/xlink" xlink:href="zookeys-1089-125-g011.jpg" position="float" orientation="portrait" xlink:type="simple" id="oo_660577.jpg"><uri content-type="original_file" xlink:type="simple">https://binary.pensoft.net/fig/660577</uri></graphic></fig><fig id="F13" position="float" orientation="portrait"><object-id xmlns:xlink="http://www.w3.org/1999/xlink" content-type="doi" xlink:type="simple">10.3897/zookeys.1089.72645.figure13</object-id><label>Figure 13.</label><caption><p><tp:taxon-name><tp:taxon-name-part taxon-name-part-type="genus" reg="Lasioglossum">Lasioglossum</tp:taxon-name-part> (<tp:taxon-name-part taxon-name-part-type="subgenus" reg="Dialictus">Dialictus</tp:taxon-name-part>) <tp:taxon-name-part taxon-name-part-type="species" reg="cyaneum">cyaneum</tp:taxon-name-part></tp:taxon-name> (Ashmead), male <bold>A</bold> dorsal habitus <bold>B</bold> head, frontal view <bold>C</bold> lateral habitus.</p></caption><graphic xmlns:xlink="http://www.w3.org/1999/xlink" xlink:href="zookeys-1089-125-g012.jpg" position="float" orientation="portrait" xlink:type="simple" id="oo_660578.jpg"><uri content-type="original_file" xlink:type="simple">https://binary.pensoft.net/fig/660578</uri></graphic></fig></tp:treatment-sec><ref-list><ref id="B4"><mixed-citation xmlns:xlink="http://www.w3.org/1999/xlink" xlink:type="simple"><person-group><name name-style="western"><surname>Ashmead</surname><given-names>WH</given-names></name></person-group> (<year>1900</year>) <article-title>Report upon the Aculeate <tp:taxon-name><tp:taxon-name-part taxon-name-part-type="order">Hymenoptera</tp:taxon-name-part></tp:taxon-name> of the islands of St. Vincent and Grenada, with additions to the parasitic <tp:taxon-name><tp:taxon-name-part taxon-name-part-type="order">Hymenoptera</tp:taxon-name-part></tp:taxon-name> and a list of the described <tp:taxon-name><tp:taxon-name-part taxon-name-part-type="order">Hymenoptera</tp:taxon-name-part></tp:taxon-name> of the West Indies.</article-title><source>Transactions of the Entomological Society of London</source><volume>2</volume>: <fpage>207</fpage>–<lpage>367</lpage>. <ext-link xlink:type="simple" ext-link-type="doi" xlink:href="10.1111/j.1365-2311.1900.tb02379.x">https://doi.org/10.1111/j.1365-2311.1900.tb02379.x</ext-link></mixed-citation></ref><ref id="B32"><mixed-citation xmlns:xlink="http://www.w3.org/1999/xlink" xlink:type="simple"><person-group><name name-style="western"><surname>Friese</surname><given-names>H</given-names></name></person-group> (<year>1909</year>) Beitrag zur Bienenfauna der Kleinen Antillen und der Bermudas. Zoologische Jahrbücher supplement: 33–40.</mixed-citation></ref><ref id="B10"><mixed-citation xmlns:xlink="http://www.w3.org/1999/xlink" xlink:type="simple"><person-group><name name-style="western"><surname>Cockerell</surname><given-names>TDA</given-names></name></person-group> (<year>1904</year>) <article-title>New records of bees.</article-title><source>The Entomologist</source><volume>37</volume>: <fpage>231</fpage>–<lpage>236</lpage>. <ext-link xlink:type="simple" ext-link-type="doi" xlink:href="10.5962/bhl.part.2883">https://doi.org/10.5962/bhl.part.2883</ext-link></mixed-citation></ref><ref id="B66"><mixed-citation xmlns:xlink="http://www.w3.org/1999/xlink" xlink:type="simple"><person-group><name name-style="western"><surname>Moure</surname><given-names>JS</given-names></name><name name-style="western"><surname>Hurd</surname><given-names>PD</given-names></name></person-group> (<year>1987</year>) <source>An annotated catalog of the halictid bees of the Western Hemisphere (<tp:taxon-name><tp:taxon-name-part taxon-name-part-type="order">Hymenoptera</tp:taxon-name-part></tp:taxon-name>: <tp:taxon-name><tp:taxon-name-part taxon-name-part-type="family">Halictidae</tp:taxon-name-part></tp:taxon-name>).</source><publisher-name>Smithsonian Institution Press</publisher-name>, <publisher-loc>Washington DC</publisher-loc>, <size units="page">405 pp</size>.</mixed-citation></ref><ref id="B64"><mixed-citation xmlns:xlink="http://www.w3.org/1999/xlink" xlink:type="simple"><person-group><name name-style="western"><surname>Moure</surname><given-names>JS</given-names></name></person-group> (<year>2007</year>) <article-title><tp:taxon-name><tp:taxon-name-part taxon-name-part-type="tribe">Halictini</tp:taxon-name-part></tp:taxon-name> Thomson, 1869.</article-title> In: <person-group><name name-style="western"><surname>Moure</surname><given-names>JS</given-names></name><name name-style="western"><surname>Urban</surname><given-names>D</given-names></name><name name-style="western"><surname>Melo</surname><given-names>GAR</given-names></name></person-group> (<role>Eds</role>) <issue-title>Catalogue of bees (Hymenoptera, Apoidea) in the Neotropical region.</issue-title><source>Sociedade Brasileira de Entomologia, Curitiba</source>, <fpage>823</fpage>–<lpage>870</lpage>.</mixed-citation></ref><ref id="B14"><mixed-citation xmlns:xlink="http://www.w3.org/1999/xlink" xlink:type="simple"><person-group><name name-style="western"><surname>Cockerell</surname><given-names>TDA</given-names></name></person-group> (<year>1922</year>) <article-title>Descriptions and records of bees.–XCV.</article-title><source>The Annals and Magazine of Natural History</source><volume>10</volume>(<issue>9</issue>): <fpage>265</fpage>–<lpage>269</lpage>. <ext-link xlink:type="simple" ext-link-type="doi" xlink:href="10.1080/00222932208632777">https://doi.org/10.1080/00222932208632777</ext-link></mixed-citation></ref><ref id="B79"><mixed-citation xmlns:xlink="http://www.w3.org/1999/xlink" xlink:type="simple"><person-group><name name-style="western"><surname>Sandhouse</surname><given-names>GA</given-names></name></person-group> (<year>1923</year>) <article-title>The bee-genus <italic><tp:taxon-name><tp:taxon-name-part taxon-name-part-type="genus">Dialictus</tp:taxon-name-part></tp:taxon-name></italic>.</article-title><source>The Canadian Entomologist</source><volume>55</volume>: <fpage>193</fpage>–<lpage>195</lpage>. <ext-link xlink:type="simple" ext-link-type="doi" xlink:href="10.4039/Ent55193-8">https://doi.org/10.4039/Ent55193-8</ext-link></mixed-citation></ref><ref id="B45"><mixed-citation xmlns:xlink="http://www.w3.org/1999/xlink" xlink:type="simple"><person-group><name name-style="western"><surname>Gibbs</surname><given-names>J</given-names></name></person-group> (<year>2016</year>) <article-title>Bees of the family <tp:taxon-name><tp:taxon-name-part taxon-name-part-type="family">Halictidae</tp:taxon-name-part></tp:taxon-name> Thomson, 1869 from Dominica, Lesser Antilles (<tp:taxon-name><tp:taxon-name-part taxon-name-part-type="order">Hymenoptera</tp:taxon-name-part></tp:taxon-name>: <tp:taxon-name><tp:taxon-name-part taxon-name-part-type="superfamily">Apoidea</tp:taxon-name-part></tp:taxon-name>).</article-title><source>European Journal of Taxonomy</source><volume>180</volume>: <fpage>1</fpage>–<lpage>50</lpage>. <ext-link xlink:type="simple" ext-link-type="doi" xlink:href="10.5852/ejt.2016.180">https://doi.org/10.5852/ejt.2016.180</ext-link></mixed-citation></ref><ref id="B53"><mixed-citation xmlns:xlink="http://www.w3.org/1999/xlink" xlink:type="simple"><person-group><name name-style="western"><surname>Lutz</surname><given-names>FE</given-names></name><name name-style="western"><surname>Cockerell</surname><given-names>TDA</given-names></name></person-group> (<year>1920</year>) <article-title>Notes on the distribution and bibliography of North American bees of the families <tp:taxon-name><tp:taxon-name-part taxon-name-part-type="family">Apidae</tp:taxon-name-part></tp:taxon-name>, <tp:taxon-name><tp:taxon-name-part taxon-name-part-type="family">Meliponidae</tp:taxon-name-part></tp:taxon-name>, <tp:taxon-name><tp:taxon-name-part taxon-name-part-type="family">Bombidae</tp:taxon-name-part></tp:taxon-name>, <tp:taxon-name><tp:taxon-name-part taxon-name-part-type="family">Euglossidae</tp:taxon-name-part></tp:taxon-name>, and <tp:taxon-name><tp:taxon-name-part taxon-name-part-type="family">Anthophoridae</tp:taxon-name-part></tp:taxon-name>.</article-title><source>Bulletin of the American Museum of Natural History</source><volume>42</volume>: <fpage>491</fpage>–<lpage>641</lpage>. <ext-link xlink:type="simple" ext-link-type="doi" xlink:href="10.5962/bhl.title.17909">https://doi.org/10.5962/bhl.title.17909</ext-link></mixed-citation></ref><ref id="B43"><mixed-citation xmlns:xlink="http://www.w3.org/1999/xlink" xlink:type="simple"><person-group><name name-style="western"><surname>Gibbs</surname><given-names>J</given-names></name></person-group> (<year>2010b</year>) <article-title>Atypical wing venation in <italic><tp:taxon-name><tp:taxon-name-part taxon-name-part-type="genus">Dialictus</tp:taxon-name-part></tp:taxon-name></italic> and <italic><tp:taxon-name><tp:taxon-name-part taxon-name-part-type="genus">Hemihalictus</tp:taxon-name-part></tp:taxon-name></italic> and its implications for subgeneric classification of <italic><tp:taxon-name><tp:taxon-name-part taxon-name-part-type="genus">Lasioglossum</tp:taxon-name-part></tp:taxon-name></italic>.</article-title><source>Psyche</source><volume>2010</volume>: <fpage>1</fpage>–<lpage>6</lpage>. <ext-link xlink:type="simple" ext-link-type="doi" xlink:href="10.1155/2010/605390">https://doi.org/10.1155/2010/605390</ext-link></mixed-citation></ref><ref id="B81"><mixed-citation xmlns:xlink="http://www.w3.org/1999/xlink" xlink:type="simple"><person-group><name name-style="western"><surname>Scarpulla</surname><given-names>EJ</given-names></name></person-group> (<year>2018</year>) <article-title>Four submarginal cells on a forewing of <italic><tp:taxon-name><tp:taxon-name-part taxon-name-part-type="genus">Melitoma</tp:taxon-name-part><tp:taxon-name-part taxon-name-part-type="species">taurea</tp:taxon-name-part></tp:taxon-name></italic> (Say) (<tp:taxon-name><tp:taxon-name-part taxon-name-part-type="order">Hymenoptera</tp:taxon-name-part></tp:taxon-name>: <tp:taxon-name><tp:taxon-name-part taxon-name-part-type="family">Apidae</tp:taxon-name-part></tp:taxon-name>), and a summary of known records of atypical and variable numbers of submarginal cells.</article-title><source><tp:taxon-name><tp:taxon-name-part taxon-name-part-type="class">Insecta</tp:taxon-name-part></tp:taxon-name> Mundi</source><volume>0667</volume>: <fpage>1</fpage>–<lpage>28</lpage>.</mixed-citation></ref><ref id="B61"><mixed-citation xmlns:xlink="http://www.w3.org/1999/xlink" xlink:type="simple"><person-group><name name-style="western"><surname>Mitchell</surname><given-names>TB</given-names></name></person-group> (<year>1960</year>) <article-title>Bees of the Eastern United States: volume I. N. C.</article-title><source>Agricultural Experimental Station Technical Bulletin</source><volume>141</volume>: <fpage>1</fpage>–<lpage>538</lpage>.</mixed-citation></ref></ref-list></tp:taxon-treatment>
