# Supplementary material for: ﻿Habralictus and Lasioglossum of Saint Lucia and Saint Vincent and the Grenadines, Lesser Antilles (Hymenoptera, Apoidea, Halictidae)
Source: Zookeys. 2022 Mar 18;1089:125–67. doi: 10.3897/zookeys.1089.72645 (PMC8956565; doi:10.3897/zookeys.1089.72645)
Supplement: XML Treatment for Lasioglossum (Dialictus) plumbeum [file zookeys.1089.72645-treatment10.xml]

<!DOCTYPE tp:taxon-treatment
  PUBLIC "-//TaxonX//DTD Taxonomic Treatment Publishing DTD v0 20100105//EN" "tax-treatment-NSO.dtd">
<tp:taxon-treatment xmlns:tp="http://www.plazi.org/taxpub"><tp:treatment-meta><kwd-group><label>Taxon classification</label><kwd>
              <named-content content-type="kingdom">Animalia</named-content>
            </kwd><kwd>
              <named-content content-type="order">Hymenoptera</named-content>
            </kwd><kwd>
              <named-content content-type="family">Halictidae</named-content>
            </kwd></kwd-group><mixed-citation publication-type="journal"><person-group><name><surname>Gibbs</surname><given-names>Jason</given-names></name><name><surname>Bass</surname><given-names>Amber</given-names></name><name><surname>Morgan</surname><given-names>Katherine</given-names></name></person-group><article-title>﻿<italic><tp:taxon-name><tp:taxon-name-part taxon-name-part-type="genus" reg="Habralictus">Habralictus</tp:taxon-name-part></tp:taxon-name></italic> and <italic><tp:taxon-name><tp:taxon-name-part taxon-name-part-type="genus" reg="Lasioglossum">Lasioglossum</tp:taxon-name-part></tp:taxon-name></italic> of Saint Lucia and Saint Vincent and the Grenadines, Lesser Antilles (<tp:taxon-name><tp:taxon-name-part taxon-name-part-type="order">Hymenoptera</tp:taxon-name-part></tp:taxon-name>, <tp:taxon-name><tp:taxon-name-part taxon-name-part-type="superfamily">Apoidea</tp:taxon-name-part></tp:taxon-name>, <tp:taxon-name><tp:taxon-name-part taxon-name-part-type="family">Halictidae</tp:taxon-name-part></tp:taxon-name>)</article-title><source>Zookeys</source><day>18</day><month>03</month><year>2022</year><volume>1089</volume><fpage>125</fpage><lpage>167</lpage><pub-id pub-id-type="doi">10.3897/zookeys.1089.72645</pub-id></mixed-citation></tp:treatment-meta><tp:nomenclature><label>﻿</label><tp:taxon-name><tp:taxon-name-part taxon-name-part-type="genus" reg="Lasioglossum">Lasioglossum</tp:taxon-name-part> (<tp:taxon-name-part taxon-name-part-type="subgenus" reg="Dialictus">Dialictus</tp:taxon-name-part>) <tp:taxon-name-part taxon-name-part-type="species" reg="plumbeum">plumbeum</tp:taxon-name-part></tp:taxon-name><tp:taxon-authority>(Ashmead 1900)</tp:taxon-authority><xref ref-type="fig" rid="F14">Figs 14</xref><xref ref-type="fig" rid="F15">, 15</xref><xref ref-type="fig" rid="F16">, 16</xref><tp:nomenclature-citation-list><tp:nomenclature-citation><tp:taxon-name>
                <tp:taxon-name-part taxon-name-part-type="genus" reg="Halictus">Halictus</tp:taxon-name-part>
                <tp:taxon-name-part taxon-name-part-type="species" reg="plumbeus">plumbeus</tp:taxon-name-part>
              </tp:taxon-name><comment><xref ref-type="bibr" rid="B4">Ashmead (1900</xref>: 218, 220). Saint Vincent. Syntype males and females (<abbrev xmlns:xlink="http://www.w3.org/1999/xlink" xlink:title="Natural History Museum" id="ABBRID0E2KAI" xlink:type="simple">NHMUK</abbrev>, <named-content xmlns:xlink="http://www.w3.org/1999/xlink" content-type="dwc:institutional_code" xlink:type="simple">USNM</named-content>; Fig. <xref ref-type="fig" rid="F14">14</xref>). Examined.</comment></tp:nomenclature-citation><tp:nomenclature-citation><tp:taxon-name>
                <tp:taxon-name-part taxon-name-part-type="genus" reg="Halictus">Halictus</tp:taxon-name-part>
                <tp:taxon-name-part taxon-name-part-type="species" reg="plumbeus">plumbeus</tp:taxon-name-part>
              </tp:taxon-name><comment>: <xref ref-type="bibr" rid="B4">Ashmead (1900</xref>: 304) checklist; <xref ref-type="bibr" rid="B32">Friese (1909</xref>: 37) catalogue; <xref ref-type="bibr" rid="B13">Cockerell (1915</xref>: 9) taxonomic note; <xref ref-type="bibr" rid="B16">Cockerell (1938</xref>: 280, 281) taxonomic notes.</comment></tp:nomenclature-citation><tp:nomenclature-citation><tp:taxon-name><tp:taxon-name-part taxon-name-part-type="genus" reg="Halictus">Halictus</tp:taxon-name-part> (<tp:taxon-name-part taxon-name-part-type="subgenus" reg="Chloralictus">Chloralictus</tp:taxon-name-part>) <tp:taxon-name-part taxon-name-part-type="species" reg="plumbeus">plumbeus</tp:taxon-name-part></tp:taxon-name><comment>: <xref ref-type="bibr" rid="B80">Sandhouse (1924</xref>: 4) identification key; <xref ref-type="bibr" rid="B15">Cockerell (1937</xref>: 113) taxonomic notes.</comment></tp:nomenclature-citation><tp:nomenclature-citation><tp:taxon-name>
                <tp:taxon-name-part taxon-name-part-type="genus" reg="Dialictus">Dialictus</tp:taxon-name-part>
                <tp:taxon-name-part taxon-name-part-type="species" reg="plumbeus">plumbeus</tp:taxon-name-part>
              </tp:taxon-name><comment>: <xref ref-type="bibr" rid="B66">Moure and Hurd (1987</xref>: 124) catalogue; <xref ref-type="bibr" rid="B64">Moure (2007</xref>: 853) catalogue.</comment></tp:nomenclature-citation><tp:nomenclature-citation><tp:taxon-name>
                <tp:taxon-name-part taxon-name-part-type="genus" reg="Lasioglossum">Lasioglossum</tp:taxon-name-part>
                <tp:taxon-name-part taxon-name-part-type="species" reg="plumbeum">plumbeum</tp:taxon-name-part>
              </tp:taxon-name><comment>: <xref ref-type="bibr" rid="B45">Gibbs (2016</xref>: 6, 15) taxonomic notes.</comment></tp:nomenclature-citation></tp:nomenclature-citation-list></tp:nomenclature><tp:treatment-sec sec-type="material" id="SECID0EDOAI"><title>Material examined.</title><p><bold><abbrev xmlns:xlink="http://www.w3.org/1999/xlink" xlink:title="Saint Vincent and the Grenadines" id="ABBRID0EKOAI" xlink:type="simple">SVG</abbrev> • Saint Vincent</bold> • St. Vincent, leg. H.H. Smith (<italic><tp:taxon-name><tp:taxon-name-part taxon-name-part-type="genus" reg="Halictus">Halictus</tp:taxon-name-part><tp:taxon-name-part taxon-name-part-type="species" reg="plumbeus">plumbeus</tp:taxon-name-part></tp:taxon-name></italic> syntypes 1 ♀ <abbrev xmlns:xlink="http://www.w3.org/1999/xlink" xlink:title="Natural History Museum" id="ABBRID0E1OAI" xlink:type="simple">NHMUK</abbrev>, 1 ♀ <named-content xmlns:xlink="http://www.w3.org/1999/xlink" content-type="dwc:institutional_code" xlink:type="simple">USNM</named-content>) • St. Vincent (Windward side), leg. H.H. Smith (2 ♀ <named-content xmlns:xlink="http://www.w3.org/1999/xlink" content-type="dwc:institutional_code" xlink:type="simple">USNM</named-content>) • <bold>Charlotte Parish</bold> • Belair Mespo Peruvian Vale Rd., <named-content xmlns:xlink="http://www.w3.org/1999/xlink" content-type="dwc:verbatimCoordinates" xlink:type="simple"><named-content content-type="geo-json" specific-use="{&#34;type&#34;:&#34;Point&#34;,&#34;coordinates&#34;:[-61.151111,13.173417]}" id="NCID0ELPAI" xlink:type="simple">13.173417 -61.151111</named-content></named-content>, 71 m, 13.V.2016, leg. Miklasevskaja and Ferrari (1 ♂ <abbrev xmlns:xlink="http://www.w3.org/1999/xlink" xlink:title="J.B. Wallis / R.E. Roughley Museum of Entomology" id="ABBRID0EQPAI" xlink:type="simple">WRME</abbrev>) • Fancy, 1 km S of Windward hwy. <named-content xmlns:xlink="http://www.w3.org/1999/xlink" content-type="dwc:verbatimCoordinates" xlink:type="simple"><named-content content-type="geo-json" specific-use="{&#34;type&#34;:&#34;Point&#34;,&#34;coordinates&#34;:[-61.170588,13.380122]}" id="NCID0EXPAI" xlink:type="simple">13.380122 -61.170588</named-content></named-content>, 55 m, 18.V.2016, leg. Miklasevskaja and Ferrari (1 ♂ <abbrev xmlns:xlink="http://www.w3.org/1999/xlink" xlink:title="J.B. Wallis / R.E. Roughley Museum of Entomology" id="ABBRID0E3PAI" xlink:type="simple">WRME</abbrev>) • Greiggs, Charlotte Mtn.,<named-content xmlns:xlink="http://www.w3.org/1999/xlink" content-type="dwc:verbatimCoordinates" xlink:type="simple"><named-content content-type="geo-json" specific-use="{&#34;type&#34;:&#34;Point&#34;,&#34;coordinates&#34;:[-61.173361,13.222417]}" id="NCID0EDQAI" xlink:type="simple">13.222417 -61.173361</named-content></named-content>, 478 m, 14.V.2016, leg. Miklasevskaja and Ferrari (1 ♂ <abbrev xmlns:xlink="http://www.w3.org/1999/xlink" xlink:title="J.B. Wallis / R.E. Roughley Museum of Entomology" id="ABBRID0EIQAI" xlink:type="simple">WRME</abbrev>) • <bold>St. Andrew Parish</bold> • Vermont Trail Rd., <named-content xmlns:xlink="http://www.w3.org/1999/xlink" content-type="dwc:verbatimCoordinates" xlink:type="simple"><named-content content-type="geo-json" specific-use="{&#34;type&#34;:&#34;Point&#34;,&#34;coordinates&#34;:[-61.241333,13.201639]}" id="NCID0ERQAI" xlink:type="simple">13.201639 -61.241333</named-content></named-content>, 114 m, 15.V.2016, leg. Miklasevskaja and Ferrari (1 ♀ <abbrev xmlns:xlink="http://www.w3.org/1999/xlink" xlink:title="J.B. Wallis / R.E. Roughley Museum of Entomology" id="ABBRID0EWQAI" xlink:type="simple">WRME</abbrev>) • <bold>St. David Parish</bold> • Cumberland Way, 19.IX.1991, leg. R.E. Woodruff, near beach (1 ♀ 1 ♂ <abbrev xmlns:xlink="http://www.w3.org/1999/xlink" xlink:title="Florida State collection of Arthropods" id="ABBRID0E3QAI" xlink:type="simple">FSCA</abbrev>) • Wallilabou, 14.X.1991, leg. R.E. Woodruff, day catch (10 ♀ 2 ♂) • <bold>St. George Parish</bold> • Cane Hall, 22.IX.1991, leg. R.E. Woodruff, sweeping (4 ♀ 9 ♂ <abbrev xmlns:xlink="http://www.w3.org/1999/xlink" xlink:title="Florida State collection of Arthropods" id="ABBRID0ECRAI" xlink:type="simple">FSCA</abbrev>) • Cane Hall, Rick’s Apts., 17.IX.1991, leg. R.E. Woodruff, vacant lot (1 ♀ <abbrev xmlns:xlink="http://www.w3.org/1999/xlink" xlink:title="Florida State collection of Arthropods" id="ABBRID0EGRAI" xlink:type="simple">FSCA</abbrev>) • Rivulet Agr. Sta. 10–15.X.1991, leg. R.E. Woodruff, Malaise trap (3 ♀ <abbrev xmlns:xlink="http://www.w3.org/1999/xlink" xlink:title="Florida State collection of Arthropods" id="ABBRID0EKRAI" xlink:type="simple">FSCA</abbrev>); 27–30.IX.1991, leg. R.E. Woodruff, Malaise trap (1 ♀ 1 ♂ <abbrev xmlns:xlink="http://www.w3.org/1999/xlink" xlink:title="Florida State collection of Arthropods" id="ABBRID0EORAI" xlink:type="simple">FSCA</abbrev>) • Majorca Mts., Riley Rd., <named-content xmlns:xlink="http://www.w3.org/1999/xlink" content-type="dwc:verbatimCoordinates" xlink:type="simple"><named-content content-type="geo-json" specific-use="{&#34;type&#34;:&#34;Point&#34;,&#34;coordinates&#34;:[-61.193556,13.180694]}" id="NCID0EVRAI" xlink:type="simple">13.180694 -61.193556</named-content></named-content>, 366 m, 13.V.2016, leg. Miklasevskaja and Ferrari (1 ♀ <abbrev xmlns:xlink="http://www.w3.org/1999/xlink" xlink:title="J.B. Wallis / R.E. Roughley Museum of Entomology" id="ABBRID0E1RAI" xlink:type="simple">WRME</abbrev>) • <bold>St. Patrick Parish</bold> • Cumberland Valley, 17,VI.1977, leg. E.E. Grissell (11 ♀ 21 ♂ <abbrev xmlns:xlink="http://www.w3.org/1999/xlink" xlink:title="Florida State collection of Arthropods" id="ABBRID0EASAI" xlink:type="simple">FSCA</abbrev>) • Hermitage Forestry Cottage, 11–13.X.1991, leg. R.E. Woodruff, day catch (2 ♀ 1 ♂ <abbrev xmlns:xlink="http://www.w3.org/1999/xlink" xlink:title="Florida State collection of Arthropods" id="ABBRID0EESAI" xlink:type="simple">FSCA</abbrev>) • Rutland Vale, 1 km N on Leeward Hwy., <named-content xmlns:xlink="http://www.w3.org/1999/xlink" content-type="dwc:verbatimCoordinates" xlink:type="simple"><named-content content-type="geo-json" specific-use="{&#34;type&#34;:&#34;Point&#34;,&#34;coordinates&#34;:[-61.270954,13.218727]}" id="NCID0ELSAI" xlink:type="simple">13.218727 -61.270954</named-content></named-content>, 60 m, 19.V.2016, leg. Miklasevskaja and Ferrari (1 ♀ <abbrev xmlns:xlink="http://www.w3.org/1999/xlink" xlink:title="J.B. Wallis / R.E. Roughley Museum of Entomology" id="ABBRID0EQSAI" xlink:type="simple">WRME</abbrev>) • <bold>Grenadines</bold> • Bequia, Industry, 24.IX.1991, leg. R.E. Woodruff (1 ♂ <abbrev xmlns:xlink="http://www.w3.org/1999/xlink" xlink:title="Florida State collection of Arthropods" id="ABBRID0EWSAI" xlink:type="simple">FSCA</abbrev>).</p><fig id="F14" position="float" orientation="portrait"><object-id xmlns:xlink="http://www.w3.org/1999/xlink" content-type="doi" xlink:type="simple">10.3897/zookeys.1089.72645.figure14</object-id><label>Figure 14.</label><caption><p><tp:taxon-name><tp:taxon-name-part taxon-name-part-type="genus" reg="Lasioglossum">Lasioglossum</tp:taxon-name-part> (<tp:taxon-name-part taxon-name-part-type="subgenus" reg="Dialictus">Dialictus</tp:taxon-name-part>) <tp:taxon-name-part taxon-name-part-type="species" reg="plumbeum">plumbeum</tp:taxon-name-part></tp:taxon-name> (Ashmead), syntype female of <italic><tp:taxon-name><tp:taxon-name-part taxon-name-part-type="genus" reg="Halictus">Halictus</tp:taxon-name-part><tp:taxon-name-part taxon-name-part-type="species" reg="plumbeus">plumbeus</tp:taxon-name-part></tp:taxon-name></italic> Ashmead <bold>A</bold> dorsal habitus <bold>B</bold> head, frontal view <bold>C</bold> lateral habitus. Images courtesy of the National Museum of Natural History, Smithsonian Institution. <ext-link xmlns:xlink="http://www.w3.org/1999/xlink" xlink:type="simple" ext-link-type="uri" xlink:href="https://collections.nmnh.si.edu/search/ento/">https://collections.nmnh.si.edu/search/ento/</ext-link></p></caption><graphic xmlns:xlink="http://www.w3.org/1999/xlink" xlink:href="zookeys-1089-125-g013.jpg" position="float" orientation="portrait" xlink:type="simple" id="oo_660579.jpg"><uri content-type="original_file" xlink:type="simple">https://binary.pensoft.net/fig/660579</uri></graphic></fig></tp:treatment-sec><tp:treatment-sec sec-type="notes" id="SECID0EKUAI"><title>Notes.</title><p><italic><tp:taxon-name><tp:taxon-name-part taxon-name-part-type="genus" reg="Lasioglossum">Lasioglossum</tp:taxon-name-part><tp:taxon-name-part taxon-name-part-type="species" reg="sanctivincenti">sanctivincenti</tp:taxon-name-part></tp:taxon-name></italic> is quite similar to <italic><tp:taxon-name><tp:taxon-name-part taxon-name-part-type="genus" reg="Lasioglossum">L.</tp:taxon-name-part><tp:taxon-name-part taxon-name-part-type="species" reg="plumbeum">plumbeum</tp:taxon-name-part></tp:taxon-name></italic>. The most striking difference is the darker blue colour of the head and mesosoma of <italic><tp:taxon-name><tp:taxon-name-part taxon-name-part-type="genus" reg="Lasioglossum">L.</tp:taxon-name-part><tp:taxon-name-part taxon-name-part-type="species" reg="plumbeum">plumbeum</tp:taxon-name-part></tp:taxon-name></italic>. <italic><tp:taxon-name><tp:taxon-name-part taxon-name-part-type="genus" reg="Lasioglossum">Lasioglossum</tp:taxon-name-part><tp:taxon-name-part taxon-name-part-type="species" reg="sanctivincenti">sanctivincenti</tp:taxon-name-part></tp:taxon-name></italic> has a shorter head (face length/head width ratio = 0.82 SD 0.02) than <italic><tp:taxon-name><tp:taxon-name-part taxon-name-part-type="genus" reg="Lasioglossum">L.</tp:taxon-name-part><tp:taxon-name-part taxon-name-part-type="species" reg="plumbeum">plumbeum</tp:taxon-name-part></tp:taxon-name></italic> (0.86 SD 0.01). Mesoscutal puncture density is subtly different between the two species. In <italic><tp:taxon-name><tp:taxon-name-part taxon-name-part-type="genus" reg="Lasioglossum">L.</tp:taxon-name-part><tp:taxon-name-part taxon-name-part-type="species" reg="sanctivincenti">sanctivincenti</tp:taxon-name-part></tp:taxon-name></italic> punctures laterad of the parapsidal line are dense, but distinctly separated. These are nearly reticulate in <italic><tp:taxon-name><tp:taxon-name-part taxon-name-part-type="genus" reg="Lasioglossum">L.</tp:taxon-name-part><tp:taxon-name-part taxon-name-part-type="species" reg="plumbeum">plumbeum</tp:taxon-name-part></tp:taxon-name></italic>, without clear interspaces. Immediately mesad of the parapsidal line, <italic><tp:taxon-name><tp:taxon-name-part taxon-name-part-type="genus" reg="Lasioglossum">L.</tp:taxon-name-part><tp:taxon-name-part taxon-name-part-type="species" reg="sanctivincenti">sanctivincenti</tp:taxon-name-part></tp:taxon-name></italic> has distinctly separated punctures (<abbrev xmlns:xlink="http://www.w3.org/1999/xlink" xlink:title="length of interspaces" id="ABBRID0EIXAI" xlink:type="simple">IS</abbrev> ≤ 1 <abbrev xmlns:xlink="http://www.w3.org/1999/xlink" xlink:title="puncture diameter" id="ABBRID0EMXAI" xlink:type="simple">PD</abbrev>), but these are denser in <italic><tp:taxon-name><tp:taxon-name-part taxon-name-part-type="genus" reg="Lasioglossum">L.</tp:taxon-name-part><tp:taxon-name-part taxon-name-part-type="species" reg="plumbeum">plumbeum</tp:taxon-name-part></tp:taxon-name></italic> (<abbrev xmlns:xlink="http://www.w3.org/1999/xlink" xlink:title="length of interspaces" id="ABBRID0E2XAI" xlink:type="simple">IS</abbrev> ≤ 0.5 <abbrev xmlns:xlink="http://www.w3.org/1999/xlink" xlink:title="puncture diameter" id="ABBRID0E6XAI" xlink:type="simple">PD</abbrev>). <xref ref-type="bibr" rid="B4">Ashmead’s (1900)</xref> original measurements suggest that <italic><tp:taxon-name><tp:taxon-name-part taxon-name-part-type="genus" reg="Lasioglossum">L.</tp:taxon-name-part><tp:taxon-name-part taxon-name-part-type="species" reg="santivincenti">santivincenti</tp:taxon-name-part></tp:taxon-name></italic> is larger (4–5.5 mm) than <italic><tp:taxon-name><tp:taxon-name-part taxon-name-part-type="genus" reg="Lasioglossum">L.</tp:taxon-name-part><tp:taxon-name-part taxon-name-part-type="species" reg="plumbeum">plumbeum</tp:taxon-name-part></tp:taxon-name></italic> (3.5–4.5 mm). In <xref ref-type="bibr" rid="B80">Sandhouse’s (1924)</xref> key, they separate at couplet 43 based on size and <xref ref-type="bibr" rid="B16">Cockerell (1938)</xref> also refers to the smaller size of <italic><tp:taxon-name><tp:taxon-name-part taxon-name-part-type="genus" reg="Lasioglossum">L.</tp:taxon-name-part><tp:taxon-name-part taxon-name-part-type="species" reg="plumbeum">plumbeum</tp:taxon-name-part></tp:taxon-name></italic>. However, this may be an artefact of H.H. Smith’s original sample as more recently collected specimens of <italic><tp:taxon-name><tp:taxon-name-part taxon-name-part-type="genus" reg="Lasioglossum">L.</tp:taxon-name-part><tp:taxon-name-part taxon-name-part-type="species" reg="plumbeum">plumbeum</tp:taxon-name-part></tp:taxon-name></italic> include a large size range (&gt; 5 mm) overlapping with that of <italic><tp:taxon-name><tp:taxon-name-part taxon-name-part-type="genus" reg="Lasioglossum">L.</tp:taxon-name-part><tp:taxon-name-part taxon-name-part-type="species" reg="sanctivincenti">sanctivincenti</tp:taxon-name-part></tp:taxon-name></italic>. The size variation in <italic><tp:taxon-name><tp:taxon-name-part taxon-name-part-type="genus" reg="Lasioglossum">L.</tp:taxon-name-part><tp:taxon-name-part taxon-name-part-type="species" reg="plumbeum">plumbeum</tp:taxon-name-part></tp:taxon-name></italic> may be an indication of weakly defined social castes in <italic><tp:taxon-name><tp:taxon-name-part taxon-name-part-type="genus" reg="Lasioglossum">L.</tp:taxon-name-part><tp:taxon-name-part taxon-name-part-type="species" reg="plumbeum">plumbeum</tp:taxon-name-part></tp:taxon-name></italic>, which is a common feature of eusocial halictines (<xref ref-type="bibr" rid="B58">Michener 1990</xref>).</p><fig id="F15" position="float" orientation="portrait"><object-id xmlns:xlink="http://www.w3.org/1999/xlink" content-type="doi" xlink:type="simple">10.3897/zookeys.1089.72645.figure15</object-id><label>Figure 15.</label><caption><p><tp:taxon-name><tp:taxon-name-part taxon-name-part-type="genus" reg="Lasioglossum">Lasioglossum</tp:taxon-name-part> (<tp:taxon-name-part taxon-name-part-type="subgenus" reg="Dialictus">Dialictus</tp:taxon-name-part>) <tp:taxon-name-part taxon-name-part-type="species" reg="plumbeum">plumbeum</tp:taxon-name-part></tp:taxon-name> (Ashmead), female <bold>A</bold> dorsal habitus <bold>B</bold> head, frontal view <bold>C</bold> lateral habitus.</p></caption><graphic xmlns:xlink="http://www.w3.org/1999/xlink" xlink:href="zookeys-1089-125-g014.jpg" position="float" orientation="portrait" xlink:type="simple" id="oo_660580.jpg"><uri content-type="original_file" xlink:type="simple">https://binary.pensoft.net/fig/660580</uri></graphic></fig><fig id="F16" position="float" orientation="portrait"><object-id xmlns:xlink="http://www.w3.org/1999/xlink" content-type="doi" xlink:type="simple">10.3897/zookeys.1089.72645.figure16</object-id><label>Figure 16.</label><caption><p><tp:taxon-name><tp:taxon-name-part taxon-name-part-type="genus" reg="Lasioglossum">Lasioglossum</tp:taxon-name-part> (<tp:taxon-name-part taxon-name-part-type="subgenus" reg="Dialictus">Dialictus</tp:taxon-name-part>) <tp:taxon-name-part taxon-name-part-type="species" reg="plumbeum">plumbeum</tp:taxon-name-part></tp:taxon-name> (Ashmead), male <bold>A</bold> dorsal habitus <bold>B</bold> head, frontal view <bold>C</bold> lateral habitus.</p></caption><graphic xmlns:xlink="http://www.w3.org/1999/xlink" xlink:href="zookeys-1089-125-g015.jpg" position="float" orientation="portrait" xlink:type="simple" id="oo_660581.jpg"><uri content-type="original_file" xlink:type="simple">https://binary.pensoft.net/fig/660581</uri></graphic></fig></tp:treatment-sec><ref-list><ref id="B4"><mixed-citation xmlns:xlink="http://www.w3.org/1999/xlink" xlink:type="simple"><person-group><name name-style="western"><surname>Ashmead</surname><given-names>WH</given-names></name></person-group> (<year>1900</year>) <article-title>Report upon the Aculeate <tp:taxon-name><tp:taxon-name-part taxon-name-part-type="order">Hymenoptera</tp:taxon-name-part></tp:taxon-name> of the islands of St. Vincent and Grenada, with additions to the parasitic <tp:taxon-name><tp:taxon-name-part taxon-name-part-type="order">Hymenoptera</tp:taxon-name-part></tp:taxon-name> and a list of the described <tp:taxon-name><tp:taxon-name-part taxon-name-part-type="order">Hymenoptera</tp:taxon-name-part></tp:taxon-name> of the West Indies.</article-title><source>Transactions of the Entomological Society of London</source><volume>2</volume>: <fpage>207</fpage>–<lpage>367</lpage>. <ext-link xlink:type="simple" ext-link-type="doi" xlink:href="10.1111/j.1365-2311.1900.tb02379.x">https://doi.org/10.1111/j.1365-2311.1900.tb02379.x</ext-link></mixed-citation></ref><ref id="B32"><mixed-citation xmlns:xlink="http://www.w3.org/1999/xlink" xlink:type="simple"><person-group><name name-style="western"><surname>Friese</surname><given-names>H</given-names></name></person-group> (<year>1909</year>) Beitrag zur Bienenfauna der Kleinen Antillen und der Bermudas. Zoologische Jahrbücher supplement: 33–40.</mixed-citation></ref><ref id="B13"><mixed-citation xmlns:xlink="http://www.w3.org/1999/xlink" xlink:type="simple"><person-group><name name-style="western"><surname>Cockerell</surname><given-names>TDA</given-names></name></person-group> (<year>1915</year>) <article-title>Descriptions and records of bees.–LXVIII.</article-title><source>The Annals and Magazine of Natural History</source><volume>16</volume>(<issue>8</issue>): <fpage>1</fpage>–<lpage>9</lpage>. <ext-link xlink:type="simple" ext-link-type="doi" xlink:href="10.1080/00222931508693679">https://doi.org/10.1080/00222931508693679</ext-link></mixed-citation></ref><ref id="B16"><mixed-citation xmlns:xlink="http://www.w3.org/1999/xlink" xlink:type="simple"><person-group><name name-style="western"><surname>Cockerell</surname><given-names>TDA</given-names></name></person-group> (<year>1938</year>) <article-title>Bees from St. Vincent, British West Indies.</article-title><source>The Entomologist</source><volume>71</volume>: <fpage>280</fpage>–<lpage>283</lpage>.</mixed-citation></ref><ref id="B80"><mixed-citation xmlns:xlink="http://www.w3.org/1999/xlink" xlink:type="simple"><person-group><name name-style="western"><surname>Sandhouse</surname><given-names>GA</given-names></name></person-group> (<year>1924</year>) <article-title>New North American species belonging to the genus <tp:taxon-name><tp:taxon-name-part taxon-name-part-type="genus">Halictus</tp:taxon-name-part> (<tp:taxon-name-part taxon-name-part-type="subgenus">Chloralictus</tp:taxon-name-part>)</tp:taxon-name>.</article-title><source>Proceedings of the United States National Museum</source><volume>65</volume>: <fpage>1</fpage>–<lpage>43</lpage>. <ext-link xlink:type="simple" ext-link-type="doi" xlink:href="10.5479/si.00963801.2532">https://doi.org/10.5479/si.00963801.2532</ext-link></mixed-citation></ref><ref id="B15"><mixed-citation xmlns:xlink="http://www.w3.org/1999/xlink" xlink:type="simple"><person-group><name name-style="western"><surname>Cockerell</surname><given-names>TDA</given-names></name></person-group> (<year>1937</year>) <article-title>The bees of Barbados.</article-title><source>The Entomologist</source><volume>70</volume>: <fpage>111</fpage>–<lpage>113</lpage>. <ext-link xlink:type="simple" ext-link-type="doi" xlink:href="10.4039/Ent69113-5">https://doi.org/10.4039/Ent69113-5</ext-link></mixed-citation></ref><ref id="B66"><mixed-citation xmlns:xlink="http://www.w3.org/1999/xlink" xlink:type="simple"><person-group><name name-style="western"><surname>Moure</surname><given-names>JS</given-names></name><name name-style="western"><surname>Hurd</surname><given-names>PD</given-names></name></person-group> (<year>1987</year>) <source>An annotated catalog of the halictid bees of the Western Hemisphere (<tp:taxon-name><tp:taxon-name-part taxon-name-part-type="order">Hymenoptera</tp:taxon-name-part></tp:taxon-name>: <tp:taxon-name><tp:taxon-name-part taxon-name-part-type="family">Halictidae</tp:taxon-name-part></tp:taxon-name>).</source><publisher-name>Smithsonian Institution Press</publisher-name>, <publisher-loc>Washington DC</publisher-loc>, <size units="page">405 pp</size>.</mixed-citation></ref><ref id="B64"><mixed-citation xmlns:xlink="http://www.w3.org/1999/xlink" xlink:type="simple"><person-group><name name-style="western"><surname>Moure</surname><given-names>JS</given-names></name></person-group> (<year>2007</year>) <article-title><tp:taxon-name><tp:taxon-name-part taxon-name-part-type="tribe">Halictini</tp:taxon-name-part></tp:taxon-name> Thomson, 1869.</article-title> In: <person-group><name name-style="western"><surname>Moure</surname><given-names>JS</given-names></name><name name-style="western"><surname>Urban</surname><given-names>D</given-names></name><name name-style="western"><surname>Melo</surname><given-names>GAR</given-names></name></person-group> (<role>Eds</role>) <issue-title>Catalogue of bees (Hymenoptera, Apoidea) in the Neotropical region.</issue-title><source>Sociedade Brasileira de Entomologia, Curitiba</source>, <fpage>823</fpage>–<lpage>870</lpage>.</mixed-citation></ref><ref id="B45"><mixed-citation xmlns:xlink="http://www.w3.org/1999/xlink" xlink:type="simple"><person-group><name name-style="western"><surname>Gibbs</surname><given-names>J</given-names></name></person-group> (<year>2016</year>) <article-title>Bees of the family <tp:taxon-name><tp:taxon-name-part taxon-name-part-type="family">Halictidae</tp:taxon-name-part></tp:taxon-name> Thomson, 1869 from Dominica, Lesser Antilles (<tp:taxon-name><tp:taxon-name-part taxon-name-part-type="order">Hymenoptera</tp:taxon-name-part></tp:taxon-name>: <tp:taxon-name><tp:taxon-name-part taxon-name-part-type="superfamily">Apoidea</tp:taxon-name-part></tp:taxon-name>).</article-title><source>European Journal of Taxonomy</source><volume>180</volume>: <fpage>1</fpage>–<lpage>50</lpage>. <ext-link xlink:type="simple" ext-link-type="doi" xlink:href="10.5852/ejt.2016.180">https://doi.org/10.5852/ejt.2016.180</ext-link></mixed-citation></ref><ref id="B58"><mixed-citation xmlns:xlink="http://www.w3.org/1999/xlink" xlink:type="simple"><person-group><name name-style="western"><surname>Michener</surname><given-names>CD</given-names></name></person-group> (<year>1990</year>) <article-title>Reproduction and castes in social halictine bees.</article-title> In: <person-group><name name-style="western"><surname>Engels</surname><given-names>W</given-names></name></person-group> (<role>Ed.</role>) <issue-title>Social Insects: An Evolutionary Approach to Castes and Reproduction.</issue-title><source>Springer, New York</source>, <fpage>77</fpage>–<lpage>121</lpage>. <ext-link xlink:type="simple" ext-link-type="doi" xlink:href="10.1007/978-3-642-74490-7_6">https://doi.org/10.1007/978-3-642-74490-7_6</ext-link></mixed-citation></ref></ref-list></tp:taxon-treatment>
