# Supplementary material for: ﻿Habralictus and Lasioglossum of Saint Lucia and Saint Vincent and the Grenadines, Lesser Antilles (Hymenoptera, Apoidea, Halictidae)
Source: Zookeys. 2022 Mar 18;1089:125–67. doi: 10.3897/zookeys.1089.72645 (PMC8956565; doi:10.3897/zookeys.1089.72645)
Supplement: XML Treatment for Lasioglossum (Dialictus) gemmeum [file zookeys.1089.72645-treatment12.xml]

<!DOCTYPE tp:taxon-treatment
  PUBLIC "-//TaxonX//DTD Taxonomic Treatment Publishing DTD v0 20100105//EN" "tax-treatment-NSO.dtd">
<tp:taxon-treatment xmlns:tp="http://www.plazi.org/taxpub"><tp:treatment-meta><kwd-group><label>Taxon classification</label><kwd>
              <named-content content-type="kingdom">Animalia</named-content>
            </kwd><kwd>
              <named-content content-type="order">Hymenoptera</named-content>
            </kwd><kwd>
              <named-content content-type="family">Halictidae</named-content>
            </kwd></kwd-group><mixed-citation publication-type="journal"><person-group><name><surname>Gibbs</surname><given-names>Jason</given-names></name><name><surname>Bass</surname><given-names>Amber</given-names></name><name><surname>Morgan</surname><given-names>Katherine</given-names></name></person-group><article-title>﻿<italic><tp:taxon-name><tp:taxon-name-part taxon-name-part-type="genus" reg="Habralictus">Habralictus</tp:taxon-name-part></tp:taxon-name></italic> and <italic><tp:taxon-name><tp:taxon-name-part taxon-name-part-type="genus" reg="Lasioglossum">Lasioglossum</tp:taxon-name-part></tp:taxon-name></italic> of Saint Lucia and Saint Vincent and the Grenadines, Lesser Antilles (<tp:taxon-name><tp:taxon-name-part taxon-name-part-type="order">Hymenoptera</tp:taxon-name-part></tp:taxon-name>, <tp:taxon-name><tp:taxon-name-part taxon-name-part-type="superfamily">Apoidea</tp:taxon-name-part></tp:taxon-name>, <tp:taxon-name><tp:taxon-name-part taxon-name-part-type="family">Halictidae</tp:taxon-name-part></tp:taxon-name>)</article-title><source>Zookeys</source><day>18</day><month>03</month><year>2022</year><volume>1089</volume><fpage>125</fpage><lpage>167</lpage><pub-id pub-id-type="doi">10.3897/zookeys.1089.72645</pub-id></mixed-citation></tp:treatment-meta><tp:nomenclature><label>﻿</label><tp:taxon-name><tp:taxon-name-part taxon-name-part-type="genus" reg="Lasioglossum">Lasioglossum</tp:taxon-name-part> (<tp:taxon-name-part taxon-name-part-type="subgenus" reg="Dialictus">Dialictus</tp:taxon-name-part>) <tp:taxon-name-part taxon-name-part-type="species" reg="gemmeum">gemmeum</tp:taxon-name-part><object-id xmlns:xlink="http://www.w3.org/1999/xlink" content-type="zoobank" xlink:type="simple">http://zoobank.org/61DF8422-3F04-4E4D-A201-4107060FE9B4</object-id></tp:taxon-name><tp:taxon-status xmlns:xlink="http://www.w3.org/1999/xlink" xlink:type="simple">sp. nov.</tp:taxon-status><xref ref-type="fig" rid="F20">Figs 20</xref><xref ref-type="fig" rid="F21">, 21</xref></tp:nomenclature><tp:treatment-sec sec-type="Holotype" id="SECID0E2MBI"><title>Holotype.</title><p>♀. Saint Vincent, St. George Parish, 5–10.X.1991, leg. R.E. Woodruff, Malaise trap (<abbrev xmlns:xlink="http://www.w3.org/1999/xlink" xlink:title="Florida State collection of Arthropods" id="ABBRID0EBNBI" xlink:type="simple">FSCA</abbrev>).</p></tp:treatment-sec><tp:treatment-sec sec-type="Paratypes" id="SECID0EFNBI"><title>Paratypes.</title><p><bold><abbrev xmlns:xlink="http://www.w3.org/1999/xlink" xlink:title="Saint Vincent and the Grenadines" id="ABBRID0EMNBI" xlink:type="simple">SVG</abbrev> • Saint Vincent• St. George Parish</bold> • Rivulet Agr. Sta., 27–30-IX-1991, leg. R.E. Woodruff, Malaise trap (1 ♂); 5–10-X-1991, leg. R.E. Woodruff, Malaise trap (2 ♀ <abbrev xmlns:xlink="http://www.w3.org/1999/xlink" xlink:title="Florida State collection of Arthropods" id="ABBRID0ERNBI" xlink:type="simple">FSCA</abbrev>) • “24 // W. Indies / 99-331 // <tp:taxon-name><tp:taxon-name-part taxon-name-part-type="genus" reg="Dialictus">Dialictus</tp:taxon-name-part></tp:taxon-name> ­not <tp:taxon-name><tp:taxon-name-part taxon-name-part-type="genus" reg="Halictus"/><tp:taxon-name-part taxon-name-part-type="species" reg="gemmatus">gemmatus</tp:taxon-name-part></tp:taxon-name> det G.C. Eickwort” (1 ♀ <abbrev xmlns:xlink="http://www.w3.org/1999/xlink" xlink:title="Natural History Museum" id="ABBRID0EEOBI" xlink:type="simple">NHMUK</abbrev>). One leg, both forewings and one hind wing missing. “69 // W. Indies 99-331 // <tp:taxon-name><tp:taxon-name-part taxon-name-part-type="genus" reg="Halictus">Halictus</tp:taxon-name-part><tp:taxon-name-part taxon-name-part-type="species" reg="gemmatus">gemmatus</tp:taxon-name-part></tp:taxon-name> Smith Ashm // <tp:taxon-name><tp:taxon-name-part taxon-name-part-type="genus" reg="Dialictus">Dialictus</tp:taxon-name-part></tp:taxon-name> ­not <tp:taxon-name><tp:taxon-name-part taxon-name-part-type="genus" reg="Halictus"/><tp:taxon-name-part taxon-name-part-type="species" reg="gemmatus">gemmatus</tp:taxon-name-part></tp:taxon-name> det G.C. Eickwort” (<abbrev xmlns:xlink="http://www.w3.org/1999/xlink" xlink:title="Natural History Museum" id="ABBRID0EBPBI" xlink:type="simple">NHMUK</abbrev>). In good condition, two submarginal cells in both wings (1 ♀ <abbrev xmlns:xlink="http://www.w3.org/1999/xlink" xlink:title="Natural History Museum" id="ABBRID0EFPBI" xlink:type="simple">NHMUK</abbrev>) • St Vincent, Majorea, VIII.1972 (2 ♂ <abbrev xmlns:xlink="http://www.w3.org/1999/xlink" xlink:title="University of Kansas Biodiversity Institute and Natural History Museum" id="ABBRID0EJPBI" xlink:type="simple">SEMC</abbrev>).</p><fig id="F20" position="float" orientation="portrait"><object-id xmlns:xlink="http://www.w3.org/1999/xlink" content-type="doi" xlink:type="simple">10.3897/zookeys.1089.72645.figure20</object-id><label>Figure 20.</label><caption><p><tp:taxon-name><tp:taxon-name-part taxon-name-part-type="genus" reg="Lasioglossum">Lasioglossum</tp:taxon-name-part> (<tp:taxon-name-part taxon-name-part-type="subgenus" reg="Dialictus">Dialictus</tp:taxon-name-part>) <tp:taxon-name-part taxon-name-part-type="species" reg="gemmeum">gemmeum</tp:taxon-name-part></tp:taxon-name> sp. nov., holotype female <bold>A</bold> dorsal habitus <bold>B</bold> head, frontal view <bold>C</bold> lateral habitus.</p></caption><graphic xmlns:xlink="http://www.w3.org/1999/xlink" xlink:href="zookeys-1089-125-g019.jpg" position="float" orientation="portrait" xlink:type="simple" id="oo_660585.jpg"><uri content-type="original_file" xlink:type="simple">https://binary.pensoft.net/fig/660585</uri></graphic></fig><p><italic><tp:taxon-name><tp:taxon-name-part taxon-name-part-type="genus" reg="Halictus">Halictus</tp:taxon-name-part><tp:taxon-name-part taxon-name-part-type="species" reg="gemmatus">gemmatus</tp:taxon-name-part></tp:taxon-name></italic>: <xref ref-type="bibr" rid="B4">Ashmead (1900</xref>: 218, 219, 303) key, distribution record (in part); <xref ref-type="bibr" rid="B32">Friese (1909</xref>: 37) catalogue. Non <italic><tp:taxon-name><tp:taxon-name-part taxon-name-part-type="genus" reg="Halictus"/><tp:taxon-name-part taxon-name-part-type="species" reg="gemmatus">gemmatus</tp:taxon-name-part></tp:taxon-name></italic> Smith, 1853.</p><p><italic><tp:taxon-name><tp:taxon-name-part taxon-name-part-type="genus" reg="Dialictus">Dialictus</tp:taxon-name-part><tp:taxon-name-part taxon-name-part-type="species" reg="gemmatus">gemmatus</tp:taxon-name-part></tp:taxon-name></italic>: <xref ref-type="bibr" rid="B66">Moure and Hurd (1987</xref>: 101) catalogue (in part); <xref ref-type="bibr" rid="B64">Moure (2007</xref>: 849) catalogue (in part). Non <italic><tp:taxon-name><tp:taxon-name-part taxon-name-part-type="genus" reg="Dialictus"/><tp:taxon-name-part taxon-name-part-type="species" reg="gemmatus">gemmatus</tp:taxon-name-part></tp:taxon-name></italic> Smith, 1853.</p></tp:treatment-sec><tp:treatment-sec sec-type="diagnosis" id="SECID0EMSBI"><title>Diagnosis.</title><p>Females of <italic><tp:taxon-name><tp:taxon-name-part taxon-name-part-type="genus" reg="Lasioglossum">L.</tp:taxon-name-part><tp:taxon-name-part taxon-name-part-type="species" reg="gemmeum">gemmeum</tp:taxon-name-part></tp:taxon-name></italic> are easily recognised by their orange-red metasoma and small size (~ 3.5 mm long). No other <tp:taxon-name><tp:taxon-name-part taxon-name-part-type="genus" reg="Lasioglossum">L.</tp:taxon-name-part> (<tp:taxon-name-part taxon-name-part-type="subgenus" reg="Dialictus">Dialictus</tp:taxon-name-part>)</tp:taxon-name> in the Caribbean is known to have such a brightly coloured metasoma, although some <tp:taxon-name><tp:taxon-name-part taxon-name-part-type="genus" reg="Lasioglossum">L.</tp:taxon-name-part> (<tp:taxon-name-part taxon-name-part-type="subgenus" reg="Habralictellus">Habralictellus</tp:taxon-name-part>)</tp:taxon-name> do. Males can be distinguished from other <abbrev xmlns:xlink="http://www.w3.org/1999/xlink" xlink:title="Saint Vincent and the Grenadines" id="ABBRID0ETTBI" xlink:type="simple">SVG</abbrev><tp:taxon-name><tp:taxon-name-part taxon-name-part-type="genus" reg="Lasioglossum">L.</tp:taxon-name-part> (<tp:taxon-name-part taxon-name-part-type="subgenus" reg="Dialictus">Dialictus</tp:taxon-name-part>)</tp:taxon-name> by the elongate (1.5–2 <abbrev xmlns:xlink="http://www.w3.org/1999/xlink" xlink:title="mid ocellus diameters" id="ABBRID0ECUBI" xlink:type="simple">MOD</abbrev>), pectinate setae on S5-S6. Other <abbrev xmlns:xlink="http://www.w3.org/1999/xlink" xlink:title="Saint Vincent and the Grenadines" id="ABBRID0EGUBI" xlink:type="simple">SVG</abbrev><tp:taxon-name><tp:taxon-name-part taxon-name-part-type="genus" reg="Lasioglossum">L.</tp:taxon-name-part> (<tp:taxon-name-part taxon-name-part-type="subgenus" reg="Dialictus">Dialictus</tp:taxon-name-part>)</tp:taxon-name> have short (1 <abbrev xmlns:xlink="http://www.w3.org/1999/xlink" xlink:title="mid ocellus diameters" id="ABBRID0EVUBI" xlink:type="simple">MOD</abbrev>), simple setae on S5-S6, which contrast with plumose setae on preceding sternites.</p><fig id="F21" position="float" orientation="portrait"><object-id xmlns:xlink="http://www.w3.org/1999/xlink" content-type="doi" xlink:type="simple">10.3897/zookeys.1089.72645.figure21</object-id><label>Figure 21.</label><caption><p><tp:taxon-name><tp:taxon-name-part taxon-name-part-type="genus" reg="Lasioglossum">Lasioglossum</tp:taxon-name-part> (<tp:taxon-name-part taxon-name-part-type="subgenus" reg="Dialictus">Dialictus</tp:taxon-name-part>) <tp:taxon-name-part taxon-name-part-type="species" reg="gemmeum">gemmeum</tp:taxon-name-part></tp:taxon-name> sp. nov., paratype male <bold>A</bold> dorsal habitus <bold>B</bold> head, frontal view <bold>C</bold> lateral habitus.</p></caption><graphic xmlns:xlink="http://www.w3.org/1999/xlink" xlink:href="zookeys-1089-125-g020.jpg" position="float" orientation="portrait" xlink:type="simple" id="oo_660586.jpg"><uri content-type="original_file" xlink:type="simple">https://binary.pensoft.net/fig/660586</uri></graphic></fig></tp:treatment-sec><tp:treatment-sec sec-type="description" id="SECID0E1VBI"><title>Description.</title><p><bold>Female</bold> (<italic>n</italic> = 5). Length 3.3–3.6 mm; head length 1.03–1.11 mm; head width 1.08­–1.19 mm; intertegular distance 0.71–0.84 mm; wing length 1.38–1.60 mm.</p><p><bold><italic>Colouration</italic>.</bold> Head and mesosoma dull metallic blue-green to golden-green, except as follows. Labrum reddish brown. Mandible yellow-orange with brown base and red apex. Clypeal apex dark brown. Antenna dark brown, flagellum with ventral surface reddish brown. Pronotal lobe yellow-orange. Tegula amber. Wing membrane hyaline with dark setae, venation pale brown. Legs amber-brown. Metasomal terga orange.</p><p><bold><italic>Pubescence</italic>.</bold> Dull white. Relatively sparse erect setae throughout, without tomentum, except on gena near eye, pronotal dorsolateral angle and lobe. Metasomal T1 with fan virtually absent, no erect setae medially. T2 without apical fimbriae, T3–T4 with only sparse fine setae on apical impressed areas. Scopa well developed on hind leg and metasomal sterna.</p><p><bold><italic>Surface sculpture</italic>.</bold> Face imbricate, punctation moderately fine. Clypeal punctation moderately sparse (<abbrev xmlns:xlink="http://www.w3.org/1999/xlink" xlink:title="length of interspaces" id="ABBRID0EZWBI" xlink:type="simple">IS</abbrev> = 1–s <abbrev xmlns:xlink="http://www.w3.org/1999/xlink" xlink:title="puncture diameter" id="ABBRID0E4WBI" xlink:type="simple">PD</abbrev>), denser proximally (<abbrev xmlns:xlink="http://www.w3.org/1999/xlink" xlink:title="length of interspaces" id="ABBRID0EBXBI" xlink:type="simple">IS</abbrev> = 1 <abbrev xmlns:xlink="http://www.w3.org/1999/xlink" xlink:title="puncture diameter" id="ABBRID0EFXBI" xlink:type="simple">PD</abbrev>), surface smooth distally. Supraclypeal area with punctures moderately sparse (<abbrev xmlns:xlink="http://www.w3.org/1999/xlink" xlink:title="length of interspaces" id="ABBRID0EJXBI" xlink:type="simple">IS</abbrev> = 1–2 <abbrev xmlns:xlink="http://www.w3.org/1999/xlink" xlink:title="puncture diameter" id="ABBRID0ENXBI" xlink:type="simple">PD</abbrev>), weakly imbricate in centre. Lower paraocular area punctation dense (<abbrev xmlns:xlink="http://www.w3.org/1999/xlink" xlink:title="length of interspaces" id="ABBRID0ERXBI" xlink:type="simple">IS</abbrev> ≤ <abbrev xmlns:xlink="http://www.w3.org/1999/xlink" xlink:title="puncture diameter" id="ABBRID0EVXBI" xlink:type="simple">PD</abbrev>). Upper paraocular area and frons reticulate-punctate (<abbrev xmlns:xlink="http://www.w3.org/1999/xlink" xlink:title="length of interspaces" id="ABBRID0EZXBI" xlink:type="simple">IS</abbrev> &lt; <abbrev xmlns:xlink="http://www.w3.org/1999/xlink" xlink:title="puncture diameter" id="ABBRID0E4XBI" xlink:type="simple">PD</abbrev>). Ocellocular area punctate (<abbrev xmlns:xlink="http://www.w3.org/1999/xlink" xlink:title="length of interspaces" id="ABBRID0EBYBI" xlink:type="simple">IS</abbrev> ≤ <abbrev xmlns:xlink="http://www.w3.org/1999/xlink" xlink:title="puncture diameter" id="ABBRID0EFYBI" xlink:type="simple">PD</abbrev>). Gena and postgena punctate-imbricate, sculpturing weak on postgena. Mesoscutum weakly imbricate, polished submedially; punctation moderately coarse, dense laterad of parapsidal lines, posterior portion (<abbrev xmlns:xlink="http://www.w3.org/1999/xlink" xlink:title="length of interspaces" id="ABBRID0EJYBI" xlink:type="simple">IS</abbrev> &lt; <abbrev xmlns:xlink="http://www.w3.org/1999/xlink" xlink:title="puncture diameter" id="ABBRID0ENYBI" xlink:type="simple">PD</abbrev>), sparsest submedially (<abbrev xmlns:xlink="http://www.w3.org/1999/xlink" xlink:title="length of interspaces" id="ABBRID0ERYBI" xlink:type="simple">IS</abbrev> = 1–2 <abbrev xmlns:xlink="http://www.w3.org/1999/xlink" xlink:title="puncture diameter" id="ABBRID0EVYBI" xlink:type="simple">PD</abbrev>), mesoscutellum similar with submedial impunctate area (<abbrev xmlns:xlink="http://www.w3.org/1999/xlink" xlink:title="length of interspaces" id="ABBRID0EZYBI" xlink:type="simple">IS</abbrev> = 1–3 <abbrev xmlns:xlink="http://www.w3.org/1999/xlink" xlink:title="puncture diameter" id="ABBRID0E4YBI" xlink:type="simple">PD</abbrev>). Metanotum finely punctate. Preëpisternum finely reticulate rugulose. Hypoepimeral area finely punctate. Mesepisternum below scrobe punctate (<abbrev xmlns:xlink="http://www.w3.org/1999/xlink" xlink:title="length of interspaces" id="ABBRID0EBZBI" xlink:type="simple">IS</abbrev> ≤ d), polished. Metepisternum dorsal 1/3 lineolate, ventral portion reticulate-imbricate. Metapostnotum medially with irregular carinulae reaching 2/3 distance to imbricate posterior margin, dorsolateral slope imbricate. Propodeum posterior and lateral surfaces weakly imbricate. Metasomal terga polished, finely coriarious basally, weakly coriarious on apical impressed margin of T3; punctation sparse (<abbrev xmlns:xlink="http://www.w3.org/1999/xlink" xlink:title="length of interspaces" id="ABBRID0EFZBI" xlink:type="simple">IS</abbrev> = 2–3 <abbrev xmlns:xlink="http://www.w3.org/1999/xlink" xlink:title="puncture diameter" id="ABBRID0EJZBI" xlink:type="simple">PD</abbrev>) on basal half, indistinct, sparser on apical impressed areas, T1-T2 apical impressed areas nearly impunctate. Metasomal sterna coriarious and finely, sparsely punctate (<abbrev xmlns:xlink="http://www.w3.org/1999/xlink" xlink:title="length of interspaces" id="ABBRID0ENZBI" xlink:type="simple">IS</abbrev> = 2–4 <abbrev xmlns:xlink="http://www.w3.org/1999/xlink" xlink:title="puncture diameter" id="ABBRID0ERZBI" xlink:type="simple">PD</abbrev>).</p><p><bold><italic>Structure</italic>.</bold> Face relatively short (length/width ratio = 0.82 ± 0.01 SD). Eyes weakly convergent below (<abbrev xmlns:xlink="http://www.w3.org/1999/xlink" xlink:title="upper interocular distance" id="ABBRID0E3ZBI" xlink:type="simple">UOD</abbrev>/<abbrev xmlns:xlink="http://www.w3.org/1999/xlink" xlink:title="lower interocular distance" id="ABBRID0EA1BI" xlink:type="simple">LOD</abbrev> ratio = 1.29 ± 0.19 SD). Clypeus 2/3 below suborbital tangent, apicolateral denticles low rounded knobs. Gena narrower than eye. Hypostomal carinae subparallel. Pronotal dorsolateral angle obtuse. Pronotal ridge rounded, interrupted by sulcus. Mesoscutum length/width ratio 0.82 (± 0.02 SD); mesoscutum/mesoscutellum length ratio 2.72 (± 0.2 SD); mesoscutellum/metanotum length ratio 1.75 (± 0.06 SD); metanotum/metapostnotum length ratio 0.64 (± 0.03 SD). Tegula ovoid. Submarginal cells two or three, veins 1r-sm, 2rs-m and 2m-cu distinctly weak. Distal hamuli arranged 2-1-2. Inner metatibial spur pectinate, with two or three branches not including apex of rachis, proximal branch much longer than width of rachis. Metapostnotum narrowly rounded onto posterior propodeal surface. Propodeum with lateral carina reaching 1/2 distance dorsal margin; oblique carina indistinct. Metasoma ovoid, T2–T4 impressed areas medially ~ 1/2 longitudinal length of basal area.</p><p><bold>Male</bold> (<italic>n</italic> = 3). Length 3.3–3.5 mm; head length 1.00–1.08 mm; head width 1.00–1.11 mm; intertegular distance 0.67–0.79 mm. Similar to female with usual sex-associated modifications.</p><p><bold><italic>Colouration</italic>.</bold> Head and mesosoma green to golden green. Clypeal apex reddish brown. Labrum reddish brown. Mandible brown, orange apically. Flagellum reddish brown, sometimes orange ventrally. Pronotal lobe reddish brown to orange. Tegula orange. Wing membrane hyaline, veins brown to dark brown. Legs reddish brown with femur-tibia joints, base and apex of tibiae, and tarsi orange. Metasoma reddish brown.</p><p><bold><italic>Pubescence</italic>.</bold> Body sparse pilosity, dull white to faintly yellowish. Tomentum moderately dense on lower paraocular area, sparse on clypeus, dense on pronotal lobe. Mesoscutal pilosity thin. Sternal pilosity short (1.0–1.5 OD), densely plumose, dense, erect. Wing setae dark, short, sparse.</p><p><bold><italic>Surface sculpture</italic>.</bold> Clypeal punctures dense (<abbrev xmlns:xlink="http://www.w3.org/1999/xlink" xlink:title="length of interspaces" id="ABBRID0E61BI" xlink:type="simple">IS</abbrev> ≤ 1 <abbrev xmlns:xlink="http://www.w3.org/1999/xlink" xlink:title="puncture diameter" id="ABBRID0ED2BI" xlink:type="simple">PD</abbrev>), interspaces polished. Supraclypeal punctures sparse (I = 1–2 <abbrev xmlns:xlink="http://www.w3.org/1999/xlink" xlink:title="puncture diameter" id="ABBRID0EH2BI" xlink:type="simple">PD</abbrev>), interspaces polished. Paraocular area punctures dense (<abbrev xmlns:xlink="http://www.w3.org/1999/xlink" xlink:title="length of interspaces" id="ABBRID0EL2BI" xlink:type="simple">IS</abbrev> ≤ 1 <abbrev xmlns:xlink="http://www.w3.org/1999/xlink" xlink:title="puncture diameter" id="ABBRID0EP2BI" xlink:type="simple">PD</abbrev>), interspaces shiny. Frons punctate-reticulate. Gena punctate-imbricate, postgena sculpture punctate-imbricate. Tegula mostly impunctate. Mesoscutal punctation sparse (<abbrev xmlns:xlink="http://www.w3.org/1999/xlink" xlink:title="length of interspaces" id="ABBRID0ET2BI" xlink:type="simple">IS</abbrev> = 1–3 <abbrev xmlns:xlink="http://www.w3.org/1999/xlink" xlink:title="puncture diameter" id="ABBRID0EX2BI" xlink:type="simple">PD</abbrev>), becoming dense marginally (<abbrev xmlns:xlink="http://www.w3.org/1999/xlink" xlink:title="length of interspaces" id="ABBRID0E22BI" xlink:type="simple">IS</abbrev> = 1–1.5 <abbrev xmlns:xlink="http://www.w3.org/1999/xlink" xlink:title="puncture diameter" id="ABBRID0E62BI" xlink:type="simple">PD</abbrev>), interspaces shiny. Mesoscutellar punctation sparse (<abbrev xmlns:xlink="http://www.w3.org/1999/xlink" xlink:title="length of interspaces" id="ABBRID0ED3BI" xlink:type="simple">IS</abbrev> = 1–2 <abbrev xmlns:xlink="http://www.w3.org/1999/xlink" xlink:title="puncture diameter" id="ABBRID0EH3BI" xlink:type="simple">PD</abbrev>). Metanotum punctate. Metapostnotum with incomplete carinulae, margin shiny to weakly imbricate. Pre-episternum sculpture punctate. Hypoepimeral area distinctly punctate <abbrev xmlns:xlink="http://www.w3.org/1999/xlink" xlink:title="length of interspaces" id="ABBRID0EL3BI" xlink:type="simple">IS</abbrev> ≤ 1 <abbrev xmlns:xlink="http://www.w3.org/1999/xlink" xlink:title="puncture diameter" id="ABBRID0EP3BI" xlink:type="simple">PD</abbrev>), interspaces polished. Mesepisternum distinctly punctate (<abbrev xmlns:xlink="http://www.w3.org/1999/xlink" xlink:title="length of interspaces" id="ABBRID0ET3BI" xlink:type="simple">IS</abbrev> ≤ 1 <abbrev xmlns:xlink="http://www.w3.org/1999/xlink" xlink:title="puncture diameter" id="ABBRID0EX3BI" xlink:type="simple">PD</abbrev>), interspaces shiny. Metepisternum lineate dorsally, weakly rugulose ventrally. Propodeal lateral face weakly imbricate-punctate, dorsolateral slope punctate. Propodeal posterior face sculpture polished-punctate. T1 anterior face polished. T1 dorsal surface sparse (<abbrev xmlns:xlink="http://www.w3.org/1999/xlink" xlink:title="length of interspaces" id="ABBRID0E23BI" xlink:type="simple">IS</abbrev> = 2–6 <abbrev xmlns:xlink="http://www.w3.org/1999/xlink" xlink:title="puncture diameter" id="ABBRID0E63BI" xlink:type="simple">PD</abbrev>), interspaces shiny. T2 disc punctures sparse (<abbrev xmlns:xlink="http://www.w3.org/1999/xlink" xlink:title="length of interspaces" id="ABBRID0ED4BI" xlink:type="simple">IS</abbrev> = 1–2.5 <abbrev xmlns:xlink="http://www.w3.org/1999/xlink" xlink:title="puncture diameter" id="ABBRID0EH4BI" xlink:type="simple">PD</abbrev>), failing well before premarginal line, interspaces shiny, apical impressed area impunctate, interspaces shiny.</p><p><bold><italic>Structure</italic>.</bold> Face length/width ratio 0.84 (± 0.03 SD). F1: pedicel length ratio 0.77–1.00. F2:F1 length ratio 1.76–1.89. Gena narrower than eye. Hypostomal carinae parallel. Pronotal angle obtuse. Mesoscutum length/width ratio 0.0.8 (± 0.02 SD); mesoscutum/mesoscutellum length ratio 2.51 (± 0.03 SD); mesoscutellum/metanotum length ratio 2.04 (± 0.25 SD); metanotum/metapostnotum length ratio 0.59 (± 0.07 SD). Propodeum lateral carina nearly halfway to dorsal margin; oblique carina absent. Tegula ovoid. Forewing with two or three submarginal cells. Metatibial spurs ciliate. Metasoma slender, parallel sided.</p></tp:treatment-sec><tp:treatment-sec sec-type="etymology" id="SECID0ES4BI"><title>Etymology.</title><p>The specific epithet is a Latin adjective in the nominal singular meaning glittering.</p></tp:treatment-sec><tp:treatment-sec sec-type="Taxonomic notes" id="SECID0EX4BI"><title>Taxonomic notes.</title><p><xref ref-type="bibr" rid="B4">Ashmead (1900)</xref> recorded three specimens of this species as <italic><tp:taxon-name><tp:taxon-name-part taxon-name-part-type="genus" reg="Halictus">Halictus</tp:taxon-name-part><tp:taxon-name-part taxon-name-part-type="species" reg="gemmatus">gemmatus</tp:taxon-name-part></tp:taxon-name></italic> from the Leeward and Windward sides of St. Vincent. Comparison of two of his specimens to the type of <italic><tp:taxon-name><tp:taxon-name-part taxon-name-part-type="genus" reg="Halictus">H.</tp:taxon-name-part><tp:taxon-name-part taxon-name-part-type="species" reg="gemmatus">gemmatus</tp:taxon-name-part></tp:taxon-name></italic> from Jamaica, indicated that they were quite distinct. Both specimens have labels attached from George Eickwort indicating it is not <italic><tp:taxon-name><tp:taxon-name-part taxon-name-part-type="genus" reg="Halictus"/><tp:taxon-name-part taxon-name-part-type="species" reg="gemmatus">gemmatus</tp:taxon-name-part></tp:taxon-name></italic>. One of these is missing both forewings and the other has vein 1rs-m missing in both wings. The three other females have 1rs-m present, but the single male paratype has 1rs-m absent in the left wing and present in the right wing. <italic><tp:taxon-name><tp:taxon-name-part taxon-name-part-type="genus" reg="Lasioglossum">Lasioglossum</tp:taxon-name-part><tp:taxon-name-part taxon-name-part-type="species" reg="gemmatum">gemmatum</tp:taxon-name-part></tp:taxon-name></italic> is a member of the <italic><tp:taxon-name><tp:taxon-name-part taxon-name-part-type="genus" reg="Lasioglossum"/><tp:taxon-name-part taxon-name-part-type="species" reg="gemmatum">gemmatum</tp:taxon-name-part></tp:taxon-name></italic> species complex (also known as the <italic><tp:taxon-name><tp:taxon-name-part taxon-name-part-type="genus" reg="Lasioglossum"/><tp:taxon-name-part taxon-name-part-type="species" reg="parvum">parvum</tp:taxon-name-part></tp:taxon-name></italic> or <italic><tp:taxon-name><tp:taxon-name-part taxon-name-part-type="genus" reg="Lasioglossum"/><tp:taxon-name-part taxon-name-part-type="species" reg="tegulare">tegulare</tp:taxon-name-part></tp:taxon-name></italic> species complex; <xref ref-type="bibr" rid="B24">Ellis 1914</xref>; <xref ref-type="bibr" rid="B41">Gibbs 2009</xref>, <xref ref-type="bibr" rid="B46">2018</xref>), but <italic><tp:taxon-name><tp:taxon-name-part taxon-name-part-type="genus" reg="Lasioglossum">L.</tp:taxon-name-part><tp:taxon-name-part taxon-name-part-type="species" reg="gemmeum">gemmeum</tp:taxon-name-part></tp:taxon-name></italic> does not appear to be a member of this group.</p></tp:treatment-sec><ref-list><ref id="B4"><mixed-citation xmlns:xlink="http://www.w3.org/1999/xlink" xlink:type="simple"><person-group><name name-style="western"><surname>Ashmead</surname><given-names>WH</given-names></name></person-group> (<year>1900</year>) <article-title>Report upon the Aculeate <tp:taxon-name><tp:taxon-name-part taxon-name-part-type="order">Hymenoptera</tp:taxon-name-part></tp:taxon-name> of the islands of St. Vincent and Grenada, with additions to the parasitic <tp:taxon-name><tp:taxon-name-part taxon-name-part-type="order">Hymenoptera</tp:taxon-name-part></tp:taxon-name> and a list of the described <tp:taxon-name><tp:taxon-name-part taxon-name-part-type="order">Hymenoptera</tp:taxon-name-part></tp:taxon-name> of the West Indies.</article-title><source>Transactions of the Entomological Society of London</source><volume>2</volume>: <fpage>207</fpage>–<lpage>367</lpage>. <ext-link xlink:type="simple" ext-link-type="doi" xlink:href="10.1111/j.1365-2311.1900.tb02379.x">https://doi.org/10.1111/j.1365-2311.1900.tb02379.x</ext-link></mixed-citation></ref><ref id="B32"><mixed-citation xmlns:xlink="http://www.w3.org/1999/xlink" xlink:type="simple"><person-group><name name-style="western"><surname>Friese</surname><given-names>H</given-names></name></person-group> (<year>1909</year>) Beitrag zur Bienenfauna der Kleinen Antillen und der Bermudas. Zoologische Jahrbücher supplement: 33–40.</mixed-citation></ref><ref id="B66"><mixed-citation xmlns:xlink="http://www.w3.org/1999/xlink" xlink:type="simple"><person-group><name name-style="western"><surname>Moure</surname><given-names>JS</given-names></name><name name-style="western"><surname>Hurd</surname><given-names>PD</given-names></name></person-group> (<year>1987</year>) <source>An annotated catalog of the halictid bees of the Western Hemisphere (<tp:taxon-name><tp:taxon-name-part taxon-name-part-type="order">Hymenoptera</tp:taxon-name-part></tp:taxon-name>: <tp:taxon-name><tp:taxon-name-part taxon-name-part-type="family">Halictidae</tp:taxon-name-part></tp:taxon-name>).</source><publisher-name>Smithsonian Institution Press</publisher-name>, <publisher-loc>Washington DC</publisher-loc>, <size units="page">405 pp</size>.</mixed-citation></ref><ref id="B64"><mixed-citation xmlns:xlink="http://www.w3.org/1999/xlink" xlink:type="simple"><person-group><name name-style="western"><surname>Moure</surname><given-names>JS</given-names></name></person-group> (<year>2007</year>) <article-title><tp:taxon-name><tp:taxon-name-part taxon-name-part-type="tribe">Halictini</tp:taxon-name-part></tp:taxon-name> Thomson, 1869.</article-title> In: <person-group><name name-style="western"><surname>Moure</surname><given-names>JS</given-names></name><name name-style="western"><surname>Urban</surname><given-names>D</given-names></name><name name-style="western"><surname>Melo</surname><given-names>GAR</given-names></name></person-group> (<role>Eds</role>) <issue-title>Catalogue of bees (Hymenoptera, Apoidea) in the Neotropical region.</issue-title><source>Sociedade Brasileira de Entomologia, Curitiba</source>, <fpage>823</fpage>–<lpage>870</lpage>.</mixed-citation></ref><ref id="B24"><mixed-citation xmlns:xlink="http://www.w3.org/1999/xlink" xlink:type="simple"><person-group><name name-style="western"><surname>Ellis</surname><given-names>MD</given-names></name></person-group> (<year>1914</year>) <article-title>New American bees of the genus <italic><tp:taxon-name><tp:taxon-name-part taxon-name-part-type="genus">Halictus</tp:taxon-name-part></tp:taxon-name></italic> (Hym.).</article-title><source>Entomological News</source><volume>25</volume>: <fpage>151</fpage>–<lpage>155</lpage>.</mixed-citation></ref><ref id="B41"><mixed-citation xmlns:xlink="http://www.w3.org/1999/xlink" xlink:type="simple"><person-group><name name-style="western"><surname>Gibbs</surname><given-names>J</given-names></name></person-group> (<year>2009</year>) <article-title>Integrative taxonomy identifies new (and old) species in the <tp:taxon-name><tp:taxon-name-part taxon-name-part-type="genus">Lasioglossum</tp:taxon-name-part> (<tp:taxon-name-part taxon-name-part-type="subgenus">Dialictus</tp:taxon-name-part>) <tp:taxon-name-part taxon-name-part-type="species">tegulare</tp:taxon-name-part></tp:taxon-name> (Robertson) species group (<tp:taxon-name><tp:taxon-name-part taxon-name-part-type="order">Hymenoptera</tp:taxon-name-part></tp:taxon-name>, <tp:taxon-name><tp:taxon-name-part taxon-name-part-type="family">Halictidae</tp:taxon-name-part></tp:taxon-name>).</article-title><source>Zootaxa</source><volume>2032</volume>: <fpage>1</fpage>–<lpage>38</lpage>. <ext-link xlink:type="simple" ext-link-type="doi" xlink:href="10.11646/zootaxa.2032.1.1">https://doi.org/10.11646/zootaxa.2032.1.1</ext-link></mixed-citation></ref><ref id="B46"><mixed-citation xmlns:xlink="http://www.w3.org/1999/xlink" xlink:type="simple"><person-group><name name-style="western"><surname>Gibbs</surname><given-names>J</given-names></name></person-group> (<year>2018</year>) <article-title>Bees of the genus <italic><tp:taxon-name><tp:taxon-name-part taxon-name-part-type="genus">Lasioglossum</tp:taxon-name-part></tp:taxon-name></italic> (<tp:taxon-name><tp:taxon-name-part taxon-name-part-type="order">Hymenoptera</tp:taxon-name-part></tp:taxon-name>: <tp:taxon-name><tp:taxon-name-part taxon-name-part-type="family">Halictidae</tp:taxon-name-part></tp:taxon-name>) from Greater Puerto Rico, West Indies.</article-title><source>European Journal of Taxonomy</source><volume>400</volume>: <fpage>1</fpage>–<lpage>57</lpage>. <ext-link xlink:type="simple" ext-link-type="doi" xlink:href="10.5852/ejt.2018.400">https://doi.org/10.5852/ejt.2018.400</ext-link></mixed-citation></ref></ref-list></tp:taxon-treatment>
