# Supplementary material for: ﻿Habralictus and Lasioglossum of Saint Lucia and Saint Vincent and the Grenadines, Lesser Antilles (Hymenoptera, Apoidea, Halictidae)
Source: Zookeys. 2022 Mar 18;1089:125–67. doi: 10.3897/zookeys.1089.72645 (PMC8956565; doi:10.3897/zookeys.1089.72645)
Supplement: XML Treatment for Lasioglossum (Dialictus) minutum [file zookeys.1089.72645-treatment14.xml]

<!DOCTYPE tp:taxon-treatment
  PUBLIC "-//TaxonX//DTD Taxonomic Treatment Publishing DTD v0 20100105//EN" "tax-treatment-NSO.dtd">
<tp:taxon-treatment xmlns:tp="http://www.plazi.org/taxpub"><tp:treatment-meta><kwd-group><label>Taxon classification</label><kwd>
              <named-content content-type="kingdom">Animalia</named-content>
            </kwd><kwd>
              <named-content content-type="order">Hymenoptera</named-content>
            </kwd><kwd>
              <named-content content-type="family">Halictidae</named-content>
            </kwd></kwd-group><mixed-citation publication-type="journal"><person-group><name><surname>Gibbs</surname><given-names>Jason</given-names></name><name><surname>Bass</surname><given-names>Amber</given-names></name><name><surname>Morgan</surname><given-names>Katherine</given-names></name></person-group><article-title>﻿<italic><tp:taxon-name><tp:taxon-name-part taxon-name-part-type="genus" reg="Habralictus">Habralictus</tp:taxon-name-part></tp:taxon-name></italic> and <italic><tp:taxon-name><tp:taxon-name-part taxon-name-part-type="genus" reg="Lasioglossum">Lasioglossum</tp:taxon-name-part></tp:taxon-name></italic> of Saint Lucia and Saint Vincent and the Grenadines, Lesser Antilles (<tp:taxon-name><tp:taxon-name-part taxon-name-part-type="order">Hymenoptera</tp:taxon-name-part></tp:taxon-name>, <tp:taxon-name><tp:taxon-name-part taxon-name-part-type="superfamily">Apoidea</tp:taxon-name-part></tp:taxon-name>, <tp:taxon-name><tp:taxon-name-part taxon-name-part-type="family">Halictidae</tp:taxon-name-part></tp:taxon-name>)</article-title><source>Zookeys</source><day>18</day><month>03</month><year>2022</year><volume>1089</volume><fpage>125</fpage><lpage>167</lpage><pub-id pub-id-type="doi">10.3897/zookeys.1089.72645</pub-id></mixed-citation></tp:treatment-meta><tp:nomenclature><label>﻿</label><tp:taxon-name><tp:taxon-name-part taxon-name-part-type="genus" reg="Lasioglossum">Lasioglossum</tp:taxon-name-part> (<tp:taxon-name-part taxon-name-part-type="subgenus" reg="Dialictus">Dialictus</tp:taxon-name-part>) <tp:taxon-name-part taxon-name-part-type="species" reg="minutum">minutum</tp:taxon-name-part></tp:taxon-name><tp:taxon-authority>(Fabricius 1798)</tp:taxon-authority><xref ref-type="fig" rid="F23">Fig. 23</xref><tp:nomenclature-citation-list><tp:nomenclature-citation><tp:taxon-name>
                <tp:taxon-name-part taxon-name-part-type="genus" reg="Hylaeus">Hylaeus</tp:taxon-name-part>
                <tp:taxon-name-part taxon-name-part-type="species" reg="minutus">minutus</tp:taxon-name-part>
              </tp:taxon-name><comment>Fabricius 1798: 272. <tp:taxon-name><tp:taxon-name-part taxon-name-part-type="genus" reg="Americae">Americae</tp:taxon-name-part><tp:taxon-name-part taxon-name-part-type="species" reg="insulus">insulus</tp:taxon-name-part></tp:taxon-name>. Syntype ♂ (Natural History Museum of Denmark).</comment></tp:nomenclature-citation><tp:nomenclature-citation><tp:taxon-name>
                <tp:taxon-name-part taxon-name-part-type="genus" reg="Prosopis">Prosopis</tp:taxon-name-part>
                <tp:taxon-name-part taxon-name-part-type="species" reg="minuta">minuta</tp:taxon-name-part>
              </tp:taxon-name><comment>: Dalla Torre (1896: 27) catalogue; Fabricius (1804: 295) redescription.</comment></tp:nomenclature-citation><tp:nomenclature-citation><tp:taxon-name><tp:taxon-name-part taxon-name-part-type="genus" reg="Dialictus">Dialictus</tp:taxon-name-part> (<tp:taxon-name-part taxon-name-part-type="subgenus" reg="Chloralictus">Chloralictus</tp:taxon-name-part>) <tp:taxon-name-part taxon-name-part-type="species" reg="minutus">minutus</tp:taxon-name-part></tp:taxon-name><comment>: Moure (1960a: 101) redescription, taxonomic status, distribution; Moure (1960b: 76) redescription, taxonomic status.</comment></tp:nomenclature-citation><tp:nomenclature-citation><tp:taxon-name><tp:taxon-name-part taxon-name-part-type="genus" reg="Lasioglossum">Lasioglossum</tp:taxon-name-part> (<tp:taxon-name-part taxon-name-part-type="subgenus" reg="Evylaeus">Evylaeus</tp:taxon-name-part>) <tp:taxon-name-part taxon-name-part-type="species" reg="minutum">minutum</tp:taxon-name-part></tp:taxon-name><comment>: <xref ref-type="bibr" rid="B21">Ebmer (1974</xref>: 117, 122) taxonomic status, nomenclature, distribution.</comment></tp:nomenclature-citation><tp:nomenclature-citation><tp:taxon-name>
                <tp:taxon-name-part taxon-name-part-type="genus" reg="Dialictus">Dialictus</tp:taxon-name-part>
                <tp:taxon-name-part taxon-name-part-type="species" reg="minutus">minutus</tp:taxon-name-part>
              </tp:taxon-name><comment>: <xref ref-type="bibr" rid="B66">Moure and Hurd (1987</xref>: 114, 128, 129) taxonomic status, nomenclature, distribution; <xref ref-type="bibr" rid="B64">Moure (2007</xref>: 851) catalogue.</comment></tp:nomenclature-citation></tp:nomenclature-citation-list></tp:nomenclature><tp:treatment-sec sec-type="Taxonomic notes" id="SECID0EN5CI"><title>Taxonomic notes.</title><p>The distribution and identity of <italic><tp:taxon-name><tp:taxon-name-part taxon-name-part-type="genus" reg="Lasioglossum">L.</tp:taxon-name-part><tp:taxon-name-part taxon-name-part-type="species" reg="minutum">minutum</tp:taxon-name-part></tp:taxon-name></italic> remains in doubt. Fabricius (1798) did not specify the number of specimens examined, but a single male type is known. Moure (1960a) examined this type of <italic><tp:taxon-name><tp:taxon-name-part taxon-name-part-type="genus" reg="Hylaeus">Hylaeus</tp:taxon-name-part><tp:taxon-name-part taxon-name-part-type="species" reg="minutus">minutus</tp:taxon-name-part></tp:taxon-name></italic> Fabricius and transferred it to <tp:taxon-name><tp:taxon-name-part taxon-name-part-type="genus" reg="Dialictus">Dialictus</tp:taxon-name-part> (<tp:taxon-name-part taxon-name-part-type="subgenus" reg="Chloralictus">Chloralictus</tp:taxon-name-part>)</tp:taxon-name>. The type locality is “<italic><tp:taxon-name><tp:taxon-name-part taxon-name-part-type="genus" reg="Americae">Americae</tp:taxon-name-part><tp:taxon-name-part taxon-name-part-type="species" reg="insulus">insulus</tp:taxon-name-part></tp:taxon-name></italic>”, clarified subsequently to be “<italic><tp:taxon-name><tp:taxon-name-part taxon-name-part-type="genus" reg="Americae">Americae</tp:taxon-name-part><tp:taxon-name-part taxon-name-part-type="species" reg="meridionalis">meridionalis</tp:taxon-name-part><tp:taxon-name-part taxon-name-part-type="subspecies" reg="insulus">insulus</tp:taxon-name-part></tp:taxon-name></italic>” (Fabricius 1804). Moure (1960b) thought it was from St. Vincent. <xref ref-type="bibr" rid="B66">Moure and Hurd (1987)</xref> considered it a possible senior synonym of <italic><tp:taxon-name><tp:taxon-name-part taxon-name-part-type="genus" reg="Lasioglossum">L.</tp:taxon-name-part><tp:taxon-name-part taxon-name-part-type="species" reg="sanctivincenti">sanctivincenti</tp:taxon-name-part></tp:taxon-name></italic>. However, <xref ref-type="bibr" rid="B21">Ebmer (1974)</xref> suggests that the specimen may be from St. Thomas in the Virgin Islands, as the underside of the label read “S. Thomae”. The latter locality information may not be a reliable indication of the specimen’s original collection, but rather the shipping origin to Denmark (L. Vilhelmsen, <italic>pers. comm.</italic>). Photographs of the specimen were examined (Fig. <xref ref-type="fig" rid="F23">23</xref>), and it seems consistent with <italic><tp:taxon-name><tp:taxon-name-part taxon-name-part-type="genus" reg="Lasioglossum">L.</tp:taxon-name-part><tp:taxon-name-part taxon-name-part-type="species" reg="sanctivincenti">sanctivincenti</tp:taxon-name-part></tp:taxon-name></italic>. Without certainty of its island of origin or physical examination of the holotype of <italic><tp:taxon-name><tp:taxon-name-part taxon-name-part-type="genus" reg="Lasioglossum">L.</tp:taxon-name-part><tp:taxon-name-part taxon-name-part-type="species" reg="minutum">minutum</tp:taxon-name-part></tp:taxon-name></italic> a formal synonymy seems premature.</p><p>The nomenclature of <italic><tp:taxon-name><tp:taxon-name-part taxon-name-part-type="genus" reg="Lasioglossum">L.</tp:taxon-name-part><tp:taxon-name-part taxon-name-part-type="species" reg="minutum">minutum</tp:taxon-name-part></tp:taxon-name></italic> is somewhat confusing as discussed by earlier authors (<xref ref-type="bibr" rid="B21">Ebmer 1974</xref>). <xref ref-type="bibr" rid="B66">Moure and Hurd (1987)</xref> considered it preoccupied by Schrank (i.e., <italic><tp:taxon-name><tp:taxon-name-part taxon-name-part-type="genus" reg="Apis">Apis</tp:taxon-name-part><tp:taxon-name-part taxon-name-part-type="species" reg="minuta">minuta</tp:taxon-name-part></tp:taxon-name></italic> Schrank 1781). However, <xref ref-type="bibr" rid="B21">Ebmer (1974)</xref> considered Schrank’s bee to be a <italic><tp:taxon-name><tp:taxon-name-part taxon-name-part-type="genus" reg="Hylaeus">Hylaeus</tp:taxon-name-part></tp:taxon-name></italic>, although <xref ref-type="bibr" rid="B85">Warncke (1975)</xref> disagreed. Unless Schrank’s bee can be assigned to <italic><tp:taxon-name><tp:taxon-name-part taxon-name-part-type="genus" reg="Lasioglossum">Lasioglossum</tp:taxon-name-part></tp:taxon-name></italic>, it cannot be considered a senior secondary homonym. Two definite cases of secondary homonymy exist, one of which has not been previously resolved. <xref ref-type="bibr" rid="B52">Kirby (1802</xref>: 61–62) described <italic><tp:taxon-name><tp:taxon-name-part taxon-name-part-type="genus" reg="Melitta">Melitta</tp:taxon-name-part><tp:taxon-name-part taxon-name-part-type="species" reg="minuta">minuta</tp:taxon-name-part></tp:taxon-name></italic>, which he attributes to Schrank. However, Kirby is typically credited with authorship (<xref ref-type="bibr" rid="B7">Blüthgen 1921</xref>; <xref ref-type="bibr" rid="B21">Ebmer 1974</xref>) since he acknowledged key differences between his bee and Schrank’s and doubted that they were the same. Kirby’s bee is a secondary junior homonym of Fabricius’s name. <italic><tp:taxon-name><tp:taxon-name-part taxon-name-part-type="genus" reg="Lasioglossum">Lasioglossum</tp:taxon-name-part><tp:taxon-name-part taxon-name-part-type="species" reg="parvulum">parvulum</tp:taxon-name-part></tp:taxon-name></italic> (Schenck) is now the valid name for Kirby’s bee. More recently, <xref ref-type="bibr" rid="B71">Pauly (1986)</xref> described <italic><tp:taxon-name><tp:taxon-name-part taxon-name-part-type="genus" reg="Homalictus">Homalictus</tp:taxon-name-part><tp:taxon-name-part taxon-name-part-type="species" reg="minutus">minutus</tp:taxon-name-part></tp:taxon-name></italic>, which is now transferred to <italic><tp:taxon-name><tp:taxon-name-part taxon-name-part-type="genus" reg="Lasioglossum">Lasioglossum</tp:taxon-name-part></tp:taxon-name></italic> (<xref ref-type="bibr" rid="B18">Danforth and Ji 2001</xref>; <xref ref-type="bibr" rid="B48">Gibbs et al. 2012</xref>; <xref ref-type="bibr" rid="B3">Ascher and Pickering 2021</xref>), making it a secondary junior homonym of <italic><tp:taxon-name><tp:taxon-name-part taxon-name-part-type="genus" reg="Lasioglossum">L.</tp:taxon-name-part><tp:taxon-name-part taxon-name-part-type="species" reg="minutum">minutum</tp:taxon-name-part></tp:taxon-name></italic> (Fabricius). A new name is required for Pauly’s species, so we propose the replacement name <tp:taxon-name><tp:taxon-name-part taxon-name-part-type="genus" reg="Lasioglossum">Lasioglossum</tp:taxon-name-part> (<tp:taxon-name-part taxon-name-part-type="subgenus" reg="Homalictus">Homalictus</tp:taxon-name-part>) <tp:taxon-name-part taxon-name-part-type="species" reg="minuens">minuens</tp:taxon-name-part></tp:taxon-name>. Some authors still maintain usage of <italic><tp:taxon-name><tp:taxon-name-part taxon-name-part-type="genus" reg="Homalictus">Homalictus</tp:taxon-name-part></tp:taxon-name></italic> at the generic level (<xref ref-type="bibr" rid="B9">Campbell et al. 2007</xref>; <xref ref-type="bibr" rid="B60">Michener 2007</xref>; <xref ref-type="bibr" rid="B49">Groom et al. 2013</xref>; <xref ref-type="bibr" rid="B69">Niu et al. 2013</xref>; <xref ref-type="bibr" rid="B19">Dorey et al. 2019</xref>), which would make <italic><tp:taxon-name><tp:taxon-name-part taxon-name-part-type="genus" reg="Lasioglossum">L.</tp:taxon-name-part><tp:taxon-name-part taxon-name-part-type="species" reg="minuens">minuens</tp:taxon-name-part></tp:taxon-name></italic> a junior synonym of Pauly’s name in that classification based on article 59.4 of the Code.</p></tp:treatment-sec><tp:treatment-sec><!--Section generated to contain objects referenced in tp:taxon-treatment.--><fig id="F23" position="float" orientation="portrait"><object-id xmlns:xlink="http://www.w3.org/1999/xlink" content-type="doi" xlink:type="simple">10.3897/zookeys.1089.72645.figure23</object-id><label>Figure 23.</label><caption><p><tp:taxon-name><tp:taxon-name-part taxon-name-part-type="genus" reg="Lasioglossum">Lasioglossum</tp:taxon-name-part> (<tp:taxon-name-part taxon-name-part-type="subgenus" reg="Dialictus">Dialictus</tp:taxon-name-part>) <tp:taxon-name-part taxon-name-part-type="species" reg="minutum">minutum</tp:taxon-name-part></tp:taxon-name> (Fabricius), syntype male of <italic><tp:taxon-name><tp:taxon-name-part taxon-name-part-type="genus" reg="Hylaeus">Hylaeus</tp:taxon-name-part><tp:taxon-name-part taxon-name-part-type="species" reg="minutus">minutus</tp:taxon-name-part></tp:taxon-name></italic> Fabricius <bold>A</bold> dorsal habitus <bold>B</bold> head, oblique frontal-ventral view <bold>C</bold> lateral habitus. Images courtesy of the Natural History Museum of Denmark. Photographs by Mikkel Høegh Post. <ext-link xmlns:xlink="http://www.w3.org/1999/xlink" xlink:type="simple" ext-link-type="uri" xlink:href="http://www.daim.snm.ku.dk/search-in-types">http://www.daim.snm.ku.dk/search-in-types</ext-link></p></caption><graphic xmlns:xlink="http://www.w3.org/1999/xlink" xlink:href="zookeys-1089-125-g022.jpg" position="float" orientation="portrait" xlink:type="simple" id="oo_660588.jpg"><uri content-type="original_file" xlink:type="simple">https://binary.pensoft.net/fig/660588</uri></graphic></fig></tp:treatment-sec><ref-list><ref id="B21"><mixed-citation xmlns:xlink="http://www.w3.org/1999/xlink" xlink:type="simple"><person-group><name name-style="western"><surname>Ebmer</surname><given-names>AW</given-names></name></person-group> (<year>1974</year>) <article-title>Von Linné bis Fabricius beschriebene westpaläarktische Arten der Genera <italic><tp:taxon-name><tp:taxon-name-part taxon-name-part-type="genus">Halictus</tp:taxon-name-part></tp:taxon-name></italic> und <italic><tp:taxon-name><tp:taxon-name-part taxon-name-part-type="genus">Lasioglossum</tp:taxon-name-part></tp:taxon-name></italic>.</article-title><source>Nachrichtenblatt der Bayerischen Entomologen</source><volume>23</volume>: <fpage>111</fpage>–<lpage>127</lpage>.</mixed-citation></ref><ref id="B66"><mixed-citation xmlns:xlink="http://www.w3.org/1999/xlink" xlink:type="simple"><person-group><name name-style="western"><surname>Moure</surname><given-names>JS</given-names></name><name name-style="western"><surname>Hurd</surname><given-names>PD</given-names></name></person-group> (<year>1987</year>) <source>An annotated catalog of the halictid bees of the Western Hemisphere (<tp:taxon-name><tp:taxon-name-part taxon-name-part-type="order">Hymenoptera</tp:taxon-name-part></tp:taxon-name>: <tp:taxon-name><tp:taxon-name-part taxon-name-part-type="family">Halictidae</tp:taxon-name-part></tp:taxon-name>).</source><publisher-name>Smithsonian Institution Press</publisher-name>, <publisher-loc>Washington DC</publisher-loc>, <size units="page">405 pp</size>.</mixed-citation></ref><ref id="B64"><mixed-citation xmlns:xlink="http://www.w3.org/1999/xlink" xlink:type="simple"><person-group><name name-style="western"><surname>Moure</surname><given-names>JS</given-names></name></person-group> (<year>2007</year>) <article-title><tp:taxon-name><tp:taxon-name-part taxon-name-part-type="tribe">Halictini</tp:taxon-name-part></tp:taxon-name> Thomson, 1869.</article-title> In: <person-group><name name-style="western"><surname>Moure</surname><given-names>JS</given-names></name><name name-style="western"><surname>Urban</surname><given-names>D</given-names></name><name name-style="western"><surname>Melo</surname><given-names>GAR</given-names></name></person-group> (<role>Eds</role>) <issue-title>Catalogue of bees (Hymenoptera, Apoidea) in the Neotropical region.</issue-title><source>Sociedade Brasileira de Entomologia, Curitiba</source>, <fpage>823</fpage>–<lpage>870</lpage>.</mixed-citation></ref><ref id="B85"><mixed-citation xmlns:xlink="http://www.w3.org/1999/xlink" xlink:type="simple"><person-group><name name-style="western"><surname>Warncke</surname><given-names>K</given-names></name></person-group> (<year>1975</year>) <article-title>Beiträge zur systematik und Verbreitung der Furchenbienen in der Türkei (<tp:taxon-name><tp:taxon-name-part taxon-name-part-type="order">Hymenoptera</tp:taxon-name-part></tp:taxon-name>, <tp:taxon-name><tp:taxon-name-part taxon-name-part-type="superfamily">Apoidea</tp:taxon-name-part></tp:taxon-name>, <tp:taxon-name><tp:taxon-name-part taxon-name-part-type="genus">Halictus</tp:taxon-name-part></tp:taxon-name>).</article-title><source>Polskie Pismo Entomologiczne</source><volume>45</volume>: <fpage>81</fpage>–<lpage>123</lpage>.</mixed-citation></ref><ref id="B52"><mixed-citation xmlns:xlink="http://www.w3.org/1999/xlink" xlink:type="simple"><person-group><name name-style="western"><surname>Kirby</surname><given-names>W</given-names></name></person-group> (<year>1802</year>) <source>Monographia Apum Angliae.</source><publisher-name>Privately published</publisher-name>, <publisher-loc>Ipswich</publisher-loc>, <size units="page">384 pp</size>. [18 pls]</mixed-citation></ref><ref id="B7"><mixed-citation xmlns:xlink="http://www.w3.org/1999/xlink" xlink:type="simple"><person-group><name name-style="western"><surname>Blüthgen</surname><given-names>P</given-names></name></person-group> (<year>1921</year>) <article-title>Die deutschen Arten der Bienengattung <italic><tp:taxon-name><tp:taxon-name-part taxon-name-part-type="genus">Halictus</tp:taxon-name-part></tp:taxon-name></italic> Latr. (Hym.).</article-title><source>Deutsche entomologische Zeitschrift</source><volume>1</volume>: <fpage>267</fpage>–<lpage>302</lpage>. <ext-link xlink:type="simple" ext-link-type="doi" xlink:href="10.1002/mmnd.48019210103">https://doi.org/10.1002/mmnd.48019210103</ext-link></mixed-citation></ref><ref id="B71"><mixed-citation xmlns:xlink="http://www.w3.org/1999/xlink" xlink:type="simple"><person-group><name name-style="western"><surname>Pauly</surname><given-names>A</given-names></name></person-group> (<year>1986</year>) <article-title>Les abeilles de la sous-famille des <tp:taxon-name><tp:taxon-name-part taxon-name-part-type="subfamily">Halictinae</tp:taxon-name-part></tp:taxon-name> en Nouvelle-Guinée et dans L’archipel Bismarck (<tp:taxon-name><tp:taxon-name-part taxon-name-part-type="order">Hymenoptera</tp:taxon-name-part></tp:taxon-name>: <tp:taxon-name><tp:taxon-name-part taxon-name-part-type="superfamily">Apoidea</tp:taxon-name-part></tp:taxon-name>: <tp:taxon-name><tp:taxon-name-part taxon-name-part-type="family">Halictidae</tp:taxon-name-part></tp:taxon-name>).</article-title><source>Zoologische Verhandlingen</source><volume>227</volume>: <fpage>1</fpage>–<lpage>58</lpage>.</mixed-citation></ref><ref id="B18"><mixed-citation xmlns:xlink="http://www.w3.org/1999/xlink" xlink:type="simple"><person-group><name name-style="western"><surname>Danforth</surname><given-names>BN</given-names></name><name name-style="western"><surname>Ji</surname><given-names>S</given-names></name></person-group> (<year>2001</year>) <article-title>Australian <italic><tp:taxon-name><tp:taxon-name-part taxon-name-part-type="genus">Lasioglossum</tp:taxon-name-part></tp:taxon-name></italic> + <italic><tp:taxon-name><tp:taxon-name-part taxon-name-part-type="genus">Homalictus</tp:taxon-name-part></tp:taxon-name></italic> form a monophyletic group: resolving the “Australian enigma.</article-title><source>” Systematic Biology</source><volume>50</volume>: <fpage>268</fpage>–<lpage>283</lpage>. <ext-link xlink:type="simple" ext-link-type="doi" xlink:href="10.1080/713849618">https://doi.org/10.1080/713849618</ext-link></mixed-citation></ref><ref id="B48"><mixed-citation xmlns:xlink="http://www.w3.org/1999/xlink" xlink:type="simple"><person-group><name name-style="western"><surname>Gibbs</surname><given-names>J</given-names></name><name name-style="western"><surname>Brady</surname><given-names>SG</given-names></name><name name-style="western"><surname>Kanda</surname><given-names>K</given-names></name><name name-style="western"><surname>Danforth</surname><given-names>BN</given-names></name></person-group> (<year>2012</year>) <article-title>Phylogeny of halictine bees supports a shared origin of eusociality for <italic><tp:taxon-name><tp:taxon-name-part taxon-name-part-type="genus">Halictus</tp:taxon-name-part></tp:taxon-name></italic> and <italic><tp:taxon-name><tp:taxon-name-part taxon-name-part-type="genus">Lasioglossum</tp:taxon-name-part></tp:taxon-name></italic> (<tp:taxon-name><tp:taxon-name-part taxon-name-part-type="superfamily">Apoidea</tp:taxon-name-part></tp:taxon-name>: <tp:taxon-name><tp:taxon-name-part taxon-name-part-type="clade">Anthophila</tp:taxon-name-part></tp:taxon-name>: <tp:taxon-name><tp:taxon-name-part taxon-name-part-type="family">Halictidae</tp:taxon-name-part></tp:taxon-name>).</article-title><source>Molecular Phylogenetics and Evolution</source><volume>65</volume>: <fpage>926</fpage>–<lpage>939</lpage>. <ext-link xlink:type="simple" ext-link-type="doi" xlink:href="10.1016/j.ympev.2012.08.013">https://doi.org/10.1016/j.ympev.2012.08.013</ext-link></mixed-citation></ref><ref id="B3"><mixed-citation xmlns:xlink="http://www.w3.org/1999/xlink" xlink:type="simple"><person-group><name name-style="western"><surname>Ascher</surname><given-names>JS</given-names></name><name name-style="western"><surname>Pickering</surname><given-names>J</given-names></name></person-group> (<year>2021</year>) Discover Life bee species guide and world checklist (<tp:taxon-name><tp:taxon-name-part taxon-name-part-type="order">Hymenoptera</tp:taxon-name-part></tp:taxon-name>: <tp:taxon-name><tp:taxon-name-part taxon-name-part-type="superfamily">Apoidea</tp:taxon-name-part></tp:taxon-name>: <tp:taxon-name><tp:taxon-name-part taxon-name-part-type="clade">Anthophila</tp:taxon-name-part></tp:taxon-name>). Draft-55. <ext-link xlink:type="simple" ext-link-type="uri" xlink:href="http://www.discoverlife.org/mp/20q?guide=Apoidea_species">http://www.discoverlife.org/mp/20q?guide=Apoidea_species</ext-link></mixed-citation></ref><ref id="B9"><mixed-citation xmlns:xlink="http://www.w3.org/1999/xlink" xlink:type="simple"><person-group><name name-style="western"><surname>Campbell</surname><given-names>JW</given-names></name><name name-style="western"><surname>Hanula</surname><given-names>JL</given-names></name><name name-style="western"><surname>Waldrop</surname><given-names>TA</given-names></name></person-group> (<year>2007</year>) <article-title>Effects of prescribed fire and fire surrogates on floral visiting insects of the blue ridge province in North Carolina.</article-title><source>Biological Conservation</source><volume>134</volume>: <fpage>393</fpage>–<lpage>404</lpage>. <ext-link xlink:type="simple" ext-link-type="doi" xlink:href="10.1016/j.biocon.2006.08.029">https://doi.org/10.1016/j.biocon.2006.08.029</ext-link></mixed-citation></ref><ref id="B60"><mixed-citation xmlns:xlink="http://www.w3.org/1999/xlink" xlink:type="simple"><person-group><name name-style="western"><surname>Michener</surname><given-names>CD</given-names></name></person-group> (<year>2007</year>) The bees of the world. 2<sup>nd</sup> edn. The Johns Hopkins University Press, Baltimore, xvi + [i]+953 pp.</mixed-citation></ref><ref id="B49"><mixed-citation xmlns:xlink="http://www.w3.org/1999/xlink" xlink:type="simple"><person-group><name name-style="western"><surname>Groom</surname><given-names>SVC</given-names></name><name name-style="western"><surname>Stevens</surname><given-names>MI</given-names></name><name name-style="western"><surname>Schwarz</surname><given-names>MP</given-names></name></person-group> (<year>2013</year>) <article-title>Diversification of Fijian halictine bees: Insights into a recent island radiation.</article-title><source>Molecular Phylogenetics and Evolution</source><volume>68</volume>: <fpage>582</fpage>–<lpage>594</lpage>. <ext-link xlink:type="simple" ext-link-type="doi" xlink:href="10.1016/j.ympev.2013.04.015">https://doi.org/10.1016/j.ympev.2013.04.015</ext-link></mixed-citation></ref><ref id="B69"><mixed-citation xmlns:xlink="http://www.w3.org/1999/xlink" xlink:type="simple"><person-group><name name-style="western"><surname>Niu</surname><given-names>Z-Q</given-names></name><name name-style="western"><surname>Oremek</surname><given-names>P</given-names></name><name name-style="western"><surname>Zhu</surname><given-names>C-D</given-names></name></person-group> (<year>2013</year>) First record of the bee genus <italic><tp:taxon-name><tp:taxon-name-part taxon-name-part-type="genus">Homalictus</tp:taxon-name-part></tp:taxon-name></italic> Cockerell for China with description of a new species (<tp:taxon-name><tp:taxon-name-part taxon-name-part-type="order">Hymenoptera</tp:taxon-name-part></tp:taxon-name>: <tp:taxon-name><tp:taxon-name-part taxon-name-part-type="family">Halictidae</tp:taxon-name-part></tp:taxon-name>: <tp:taxon-name><tp:taxon-name-part taxon-name-part-type="tribe">Halictini</tp:taxon-name-part></tp:taxon-name>). Zootaxa 3746: e393. <ext-link xlink:type="simple" ext-link-type="doi" xlink:href="10.11646/zootaxa.3746.2.9">https://doi.org/10.11646/zootaxa.3746.2.9</ext-link></mixed-citation></ref><ref id="B19"><mixed-citation xmlns:xlink="http://www.w3.org/1999/xlink" xlink:type="simple"><person-group><name name-style="western"><surname>Dorey</surname><given-names>JB</given-names></name><name name-style="western"><surname>Schwarz</surname><given-names>MP</given-names></name><name name-style="western"><surname>Stevens</surname><given-names>MI</given-names></name></person-group> (<year>2019</year>) <article-title>Review of the bee genus <italic><tp:taxon-name><tp:taxon-name-part taxon-name-part-type="genus">Homalictus</tp:taxon-name-part></tp:taxon-name></italic> Cockerell (<tp:taxon-name><tp:taxon-name-part taxon-name-part-type="order">Hymenoptera</tp:taxon-name-part></tp:taxon-name>: <tp:taxon-name><tp:taxon-name-part taxon-name-part-type="family">Halictidae</tp:taxon-name-part></tp:taxon-name>) from Fiji with description of nine new species.</article-title><source>Zootaxa</source><volume>4674</volume>: <fpage>001</fpage>–<lpage>046</lpage>. <ext-link xlink:type="simple" ext-link-type="doi" xlink:href="10.11646/zootaxa.4674.1.1">https://doi.org/10.11646/zootaxa.4674.1.1</ext-link></mixed-citation></ref></ref-list></tp:taxon-treatment>
